# Supplementary material for: A PECTIN METHYLESTERASE gene at the maize Ga1 locus confers male function in unilateral cross-incompatibility
Source: Nat Commun. 2018 Sep 10;9:3678. doi: 10.1038/s41467-018-06139-8 (PMC6131150; doi:10.1038/s41467-018-06139-8)
Supplement: Supplementary file 3 — Supplementary Data 1 [file 41467_2018_6139_MOESM3_ESM.txt]

Supplementary Data 1. The BAC sequence of SDGa25 ZmGa1P

TCCAACAAATTTTGGATCACCCTTTTTGGTGACCTATAAGTTAAGCTACAACTATTTTAAGTGGAATCTTTGAATCTGTCCAAATTTGGACAGCAAAGCTTTCTTATGTCTTTTGATCTTGATATGCATTGAATTAACCTGATATGTTTATAAATGAAATATAGACAATTTTACTAGCTTTCTAAAAAGTCTAGGAGCGCCTGAATTGGATGGCTACGACTCCAATTATCGATTTTTGAACTGAGTAGTTGAATTATGTCCAAGTCTGGACAAAATTTATGTTTCGCATTGTTTGGCCTTTCTAAGTGTCAAATCTTGTGGTGATGATAATACCAAGGTTATAGTGGACTTTGTAAGCTTTCCATAAAGTCCTAGTTTACTACTTTTGGATGCATATTTTGGTGAGTTATGAGCAAAACAATTAACCGTTGTGCTGCTGTCCAGAAATATGCAAGCATTAAATTGATCTTTTCAAGTTACTCTTGTTTGGATAGGTTTGGTTTAGGCTATAGGAGCATCGTATGTATTGCGTTCATATATATATTCATTGAAGTACTTGCATGTGTCAATGTTGATTTGGTGTCAGGAAAGCTTTGTCCGAGGTATATAGGATCGTCTACTATCTTAGCCCGAGTTGGCAGTTTGGCTTAGCACATGCAATTGTCGGAGTCTATGATCAGAGTACACCATGTATTCCATGTCTCTATGTTGAGAAATTATTTGCGGAATCTAGATCAATAAATCGAGCTAGAGTCGATTCTCGTGTAGCAAGACCTGACTCTAGAGTGTCGTCTGCTGCGTATCCTGGAATCCTTGGAGCTCGAGGAGCTGATGCGGCAGAAGTACCCTGAACTTTTCGTTATGGGGTGAGTTTTTTGTCGTCGCTGATCTTTTCTTTTGTCGTTCCGATAGAAGCGTCAGAATTCGAGGTCGAATTCTTTTGAAGGGGGTAGAGTGTGATACCCAGTTTGCAAAGAAGAGAAGTTGGAGTTTATTGTTTCCTTGTTTCTTTTTCCCTTCTTTCTTTCGGGTGGTACGCTTTTGGGGTTAGGATTTTTTGGGGAAGCATTCACTAGTAAAACAGTAGAATTTTTGGTCAGACTCATGAGCTAGGGGGTCGGGGGTTGACGTGTGAACGAGAATCCGGCCCACTAGTTCCCCCTAACCCTAGCCGCCCCTCCCCTAATCCCTTGGGATTTTTCAGCCACCCCCTCCCCTTTCTCTTGTGCAGCCCCCCCCCTCTGTAGCCTTGGACGCCACCCCCTCTCACTCCTCCACCCATTTGCAGCCGCCACCCCACCTCCCCCATCAAACCCTAGCCGCCCCCTCCTCAAGCCTTCTCTCCAAGGTGCCATTCCTTTCCCGCTCAGATCTACGTCGCGTTGGTGCAAGTCTCCAATTGGATTTTGGTGGAGGGAAGAAGAAGGGAGGAAAGGAGAAGGATTCAAGGTGATTTTGAGATTGTATCTTGTTTAATTGTGCTGTAATCCAATTGATTATATGTTTACCTATGCGAATCTGTAGAGGGGCTGTCCTGAAATTTTGTGGGTGGGCGAACAGCAGTAGTTCTAGTTATTTCTGGGAATTTTTCGTGGGTAATTATTGCGGATCAGTGGGAGAATCATGTAGAGATTTGTCATACCTTTCCAACGAGTACTTATGCGCTCGATTCGGAGTTATATTTTAGGAGATATCGCTGTTCGAATCCGGGTATGTTGCTGTCCAAAAAAACAGATTTCTGCAGGTGGGCGAACAGCAGTAGTATTAGCCGTTTCTGGGGATTTTTCGTGGGAAATTAGTGATAATCAGTATGAGAATCATGTATAGCCTTGTCACACCTTTCCAACGAGTACTTATACGCTCAATTCGGAGTTATACATTAGGAGATATCGCTGTTTGAACCCGGCTAGGTTGCTGTCCAAAAACAGATTGCAGGATATATCTTGTGGACGGTTTTGGGCTAAGTAGATGTGGGAATTTAATTATCTTTTGAATACAAAACTTGTGGGGAATTTTATGTAGATGCTTCCGGAGTTTTTGATTGATATCACTGCTGTTATAATTTTAAAGTTATGAAATTATCAAGCAGCGCCGCTGCAATTTGGTGGTGATGGGGAGAGTTGTCGCTCGCGATGGGTTGGAATTGTGTGTAGGTGCGACGTTGTTTATTAGAGTTTGTTATGTGAATTTGTGCACTATGATGTGTCTCAAAAACAGGTGGTGGACTTCCGGATCGTACTTAGTACCATTCTAAATTCCCGGTGAAGGCAAGTAAATACAATGGTGGTTGCTAACGTTTGGTTTGCATCCTATTCCCTGTCATTGAGTATGCATAAGTTTTAAATATGTTAATCATTGAATTCTATGATGAAGTTTATTTGTTCAAAAGTATTAATTCTCAATTGTCTAATATTGTGGATGATCATGATTTGGTAATGATATATGTGGTTGATTCCCATCTTGGATGAAGTTGAAGTATCTTTTTGAATCACGTTATATGAAGTGTTGTAGGCATGTCATGCACATCGCATCATCCATCTTGCATTTTGAAGTTATGTCGTGATCTTATGGTCCGACCGTACCGGTACATTTTTTTAGCATCGTACGTTGCCCGAGTAGGGGTACGATGCGGCTTCATATCCTTAGAGGTATGAAGGCAGAAGTCATCCTTGCATTTGCAAACATTTGCACTCATGAGGTATATATGAAGTGTGACATTATTATGTTATTATTGTGGTTTCTACCTACGAGGTGTGGTAACTAGGTGTGTTGTACGTTGTATACGTGCCGCACCTTCGTAATAAGATGGTTGCGAAATCAAGTGGTGGTAAAACAATGTTCTTATGTGGTTAAACAGTTTGATATTACTTTACTTGCTGAGATGTGTCATCTCACTCTTGCATTACTCAATGCAGGTACTTGATACATGTTGGGAATGAGGGGAGTAGCAGCACGTCCACTTTTGTAACACCCCGGGATCCACAAACACCCCAGCATGCTACTAAACTACACATCTAACATTCGTATATAAAATTTTGACAGCATCTCCTTTGAAAATTGCATAAACGGGGAAGCAACAAAGTATAAATAGATATCATGATAAGAAAACATAATAGACATTAATAATCTGCTAGCAATGGGAAGACAACCATAACGGCATGAGCTAAATTATCCAGTGCGCACAACTAGTTAGAAACAAACATCCTTTGACAAGAAGATTCTAATTAAATCATGACTGCGCCTAAGCAGCGTTATTATAAGAGTGAAGGTGGATGTGCTGCTACTTCTCACTTCCCTTGATGAGCAACAAGCACCTGCATTGAGTAATGCAAGAGTGAGATGAAACATCTCAGCAAACGAATAATTTTGACGAGATATTTAAACCACAAATTGAATTCATCAACATTTTAAAAGAGTCACAATTAAAATCAGAAATACTTGTAGATATGGAACTCAGTAGTCCCGCTATAACAAATACCATCTCATTTCCTCGAACAACCACAATAGGTTCTATAACACTTCCCTGCGTCAACAATACCTGCAAATATCACTTTAATGTATGCATAGAAATGCAATGTGTAGGTACTCTATCTTCATACCTCTGAGGGTATAAAACCACATCATCTGCAAATATCACTTCAATGAATGCATATGTATGCAATGCATATGTCCTCTGCCTTCATACCTCTAAGGGTATGAAGCCGCATCGTACCCCTCCTCGGGCAACGTACGATGCTAAATTGTACCGGTACGGTCGGACCATAGATCATGACAAAACTTCAGATGCAAATGAGTCATGCAATGTATATGGCATGCTGCATTTATCAATAACCTTCACTTCCTTCAGATACAATACAAACCTCAAATAATACTTTATTTACCTTCAGATACAATACCAACCTCAAATAATACTTCATTTACCTTCAGATACAATACCAACCTCAAATAATACTTCATTTACCTTCAGGGGTGTGAATTAATCTCATGAATCATACTCGAATCATAATCATCATCAATATATGATTGAGCATCAGTATAATGCAAGCAAGTAAAGCATCACCATAGAGTCCAATTATGAAAGAATCCAATATTTCTGAATATTAGAGTGTAGGCAATAGAAATAACAGGTCAGAACGGAAGCAACCACCGCTACATTCACTTGCCTTCATCGAAGAAGAATAAATGTACTAGACATGATCTGGAGTGTAGCCACCTGCTAGCGGGCATAAAACTTAGTACAAATATTTCACAAACATTTGCCATCAATCAACAAAACACTCCTACACTTGAAACCAAGACCCAGTGGAAAGACTCCCACCCTGAACCACATGCCATACAGCAGCAACACTGTTTGTTAATTTTGTATCTTTAAAATTAAAACAGCGATGATATCAAACAAATACTCTAGCAGTATCTACAAAAAATACTCTACAACTTCAGTATTCAATGGATAATTAAATTCTGCCATCTACAAGTTTTAAAACATCTAACAAGATAACTGACTGAATCTGTTTTAGACAGTTGTATGGTTAACTTTAAAATTCGATATCTCCTAAACTACTGAACCAAAAATTATGAAATTCTTCTGGAAGTAAGCACTTTTATCCATCTACAAAAGTCTCCATAGTTGGAAGAGCCAATTCGGCCATTTACTAGATGAAACCCACCAGTGAACAGACCCACTCATTTTTGTCAGGCAAACAGGAACAGCCACAGTAAAACAAACATAACTGGAGTTTCACAAATCATATGAATGCACTCTTTAACAATCTGGAAAGCTTATGAAATTATCTACAACTTCTTTTACCAACCCACAGTTTAATTCTGTTCATAAAATTGCCTAACTCTTAAGAGAACGGATTCTGCACAGAATTATGAGACTGAAAAACTGCTATAATCAAACTGTCATAACTTTCTGTTCTGATGTCCGATTGAGGTGTTCTTCATGGCCACGGAAAGATCTACAAATTATCTACGACTCATTATAGACTTTTTATTTTTTTTGAGGTCACTAAGATCACAGAAAACTGGTATGAACAGAAACTGTCGAATCTGCCATTCTGCAGAAATTAAATTCGAAATCAAAACCTAACCCCACACCTAATCCAACCTCTAATCCTTCAATCCACATGATCCACAACCTCCAAAAGCACATAATTATAGGGAGAAACAAGGATCCCATCCTTACCTAGGGTTTTCCCTAAGAAAAATCTGCAAGAGATGGGGGTAGCACATCTCCTTGATCCTCTCTTCCTCTTCAATCCATCTTGTTCCGCCTCTTCTCGATCGTTGTTGCGTGGGGGAGATCTAGGGAGGAAGAAGTATTGGAGGGCTGCTGCAATGGGGGGAGAGGGGGCGACCAGCCAAGGGGGAAAAGTGAGGCGGCCAAGAAAGGGGAGGGGGTGGTGGCCAAGAAGGGGAAGAGGGTGGCCACCTAGGGTTTATTTTGTAAGAGAAAAGAAGTGACGTCTCAGATGACTTATGATGCAGCATCCAACGGCCCACAACCCTTTTTCCCATATCCACTCACCGAAGATCAACTTTTGGGTCAACATTTTTTTGGGATATTACACTTTACCCCCCTTAAAAAGAATTCGTCCTCGAATTCAACCACTCCAACCAAAACATCCAAGGTACCCCATATAGCACCACCATTCAAAACATGGGTCCATTATTGGTCTTAATTAACACAAGAACTTCTACCTTGGACTAATTGTTTAAGGAAACTACACGACCTGACATCAAGCATGAAACAACATGCAATGAAGCTCAAAGCAAGTCATAGATGCAATCAACACTACAATTTCACACCATCGAATTTGGATGCAACTATACATCAACATCAATGCCTTAAGACAACACTCTTTTATGAAGGGGTAATATGCACTAAGCACAACCCTTACCAACTTCAACAATTAATTTTAATTAAATGGTGAAACATCCCCACCCGACGAATGTATAAGAAGATCAAACCCCTCACCTCAAAGCACCACAAAACAAGTAGTTCTATTGAAACAAAACTCCTAATCTTCCTAAATCTTATTCTTGCCATCATGAAAAGATAATCATGTAATCTAACATTCTTTGCACCCCACAAAAGGGTGAAAATCTATAGAACTAATGGAGCAATAAAGCCAACAAGAAGCCAATAACATTCTGCGCGGCACATTTCATCGAAGAAATGCCAAAAGCTCCACAAAGAGCACTGATAGCACAACAACACAATACTTGGTTAACCAAAGTCACTATACTCCATCCAACAACTCAACTAGGGAAAAATATCTAAACTAGTGAGGTTAACCTACACATAACATAAGTCTTCATCTACTGTAGTTCAGAAACTTACATTTCATTCTATCATACGATGCACTCAAAGTACCAGACATACAAGGTCAATAATAACCCCTAATCCTTCACACGTTTGACAAACATATTAAGCTGATGTAAAAACCACATCATCTAGGAGTAGGTGACTAGCCACACCCAACCAACTCTAGGCTAGGCAATGACTTCCTTCAAACCAATAGATAGGTGGTCTAAAAATGGCTCCACAAGCATGCATCGGAAAGGGAACCATCAGATCCTCAATGTATTAATACATAATCAATGGATCAAGAGAATCAAAGATTTATTCTACAATTAGTATGACTAACAGGCAACCACTTTAAACCACATCTAGGCTTTGTGGCAACTAAAAGACACAATAGGAAAGAGACATGTAAGCCATTATGGCTATGAAAAGACTTCCCCCAAAAATCCATATAAAGTACCAATATTCATTTCTTTCAGAACCGGTTTCTCGTCATAAACAATCATTCTTTGCAAAGATAGTTGGAACTATCCACCAACCGCTCCACAACTAAAATTCAAATTGATGGTTGCCTTGTAACCCAAAACACACAATTCACACTCCTCTTAGATACATCTTCAATCAAGCATATATAACAATATTATTGTAATAAAACTCAACCATGAAAAACATGGTGAAAACAACATAGGCATACTTATATATCACAAGCATAATAACAACGTCAATCTCACAAAAGACTAGCGATATCAAACGCATTAATAAAACAATATAAAGATTTAGAGATAAATTATATCAGGCATTAGGTCATAAACAACTTACCACATCACCATAAAGCAATAGGGAGGGGTGAAATTATTGTCATCTGCACTTCAAAGACATTAATATATATCAAAGATATTTGTACCCATACCCTTCCTATATGTGCAAGTGTGTCAAATTTATCTTCAAATTGCCAAGAATCTAAAGCCTATTCTTTGATACCAACTGTAACACCCCGGGATCCACAAACACCCCAGAATGCTACTAAACTACACATCTAACATTCGTATATAAAATTTCGACAGCATCTCCTTTGAAAATGGCATAAACGGGGAAGCAACAAAGTATAAATAGATATCATGATAAGAAAACATAATAGACATTAATAGTCTGCTAGCAATGGGAAGACAACCATAACGGCATGAGCTAAATTATCCAGTGCGCACAACTAGTTAGAAACAAACATCCTTTGACAAGAAGCTTCTAGTTAAATCATGACTGCGCCTAAGCAGCGTTATTATAAGAGTGAAGGTGGATGTGCTGCTACTTCCCACTTCCCTTGATGAGCAACAAGCACCTGCATTGAGTAATGCAAGAGTGAGATGAAACATCTCAGCAAGCGAATAATTTTGACGAGATATTTAAACCACAAATTGAATTCATCAACATTTTAAAAGAGTCACAATTAAAATCAGAAATACTTATGGATATGGAACTCAGTAGTCCCACTATAACCAATACCATCTCATTTCCTCGAACAACCACAATAGGTTCTATAACACTTCCCTGCGTCAACAATACCTGCAAATATCACTTCAATGTATGCATAGGAATGCAATGTGTAGGTACTCTATCTTCATACCTCTGAGAGTATAAAACCACATCATCTGCAAATATCACTTCAATGAATGCATATGAATTCAATGCATATGTCATCTGCCTTCATACCCCTAATGGTATGAAGCCGCATCGTACCCCTCCTCGGGCAACGTACGATGCTAAATTGTACCGGTACGGTCGGACCATAGGTCACGACAAAACTTTAGATGCAAATGAGTCATGCAATGTATATGGCATGCTGCATTTATCAATAACCTTCACTTCCTTCATGTACAATACAAACCTCAAATAATACTTTATTTACCTTCAGATACAATACCAACCTCAAATAATACTTCATTTACCTTCAGATACAATACCAACCTCAAATAATACTTCATTTACCTTCAGGGGTGTGAATTAATCTCATGAATCATACTCGAATCATAATCATCATCAATATATGATTGAGCATCAGTATAATGCAAGCAAGTAAAGCATCACCATAGAGTCCAACTATGAAAGAATCCAATACTTCTGAATATTAGAGTGTAGGCAATAGAAATAACAGGTCAGAACGGAAGCAACCACCGCTACATTCACTTGCCTTCATCGAAGAAGAAGAAATGTACTAGACATGATCCGGAGTGTAGCCACCTGCTAGCGGGCATAAAACTTAGTACAAATATTTCACAAACATTTGCCATCAATCAACAAAACACTCCACTTGAAACCAAGACCCAGTGGAAAGACTCCCACCCTGAACCACATGCCATACAGCAACAACGCTGTTTGTTAATTTTGTATTTTTAAAATTAAAACAGCGGTGATATCAAACAAATACTCTAGGAGTATCTACACAAAATACTCTACAACTTCAGTATTCAATGGATAATTAAATTCTGCCATCTACAAGTTCTAAAACATCTGACAAGATAACTGACTGAATCTGTTTTAGACAGCAGTATGGTTAACTTTAAAATTCAAAATCTCCCAAACTACTGAACCAAAAATTATGAAATTCTGCTGGAAATAAGAACTTGTATCCCTCTACAAAAGTCTTCATAGTTGGAAGAGCCAATTCGGCCATTTACTAGATAAAACCCACCAGTGAATAGACCCACTCATTTTTGTGAGGCAAACAGGAACAGCCACAGTAAAACAAACATAACTGGAGTTTCACAAATCATATGAATGCACTCTTTAACAATCTGGAAAGCTTATGAAATTATCTACAACTTCTTTTACCAACCCACAGTTTAATTCTGTTGATAAAATTGCCTAACTCTTAAGAGAACAGATTCTGCACAGAATTATGAGACTGAAAAACTGCTATAATCAAACTGTCATAACTTTCTGTTCTGATGTCCGATTGAGGTGTTCTTCACGGCCACGGAAAGATGTACAAATTATCTACGACTCATATATAGACTTTTTATTTTTTTGAGGCCACTAAGGTCATGGAAAACTGGTATGAACAGAAACTGTCGAATCTGCCATTCTGCAGAAATTAAATTCGAAATCAAAACCTAACCCCACACCTAATCCAACCTCTAATCCTTCAATCCACATGATCCACAACCTCCAAAAGCACATAATTATAGGGAGAAACAAGGATCCCATCCTTACCTAGGGTTTTCCCTAAGAAAAATCTGCAAGAGATGGGGGTAGCACATCTCCTTGATCCTCTCTTCCTCTTCAATCCATCTTGTTCCTCCTCTTCTCTATCCTTGTTGCATGGGGGGGAGATCTAGGGAGGAAAAAGTATTGGAGGGCTGCTGCAATGGGGGGAGAGGGGGCGACCAGCCAAGGGGGAAAAGTGAGGCGGCCAAGAAAGGGGAGGTGGTGGCGGCCAAGAAGGGAAAGAGGGTGGCCACCTAGGGTTTATTTTGTGCGAGAAAAGAAGTGACGCCTCAGATGACTTCTGATGCAGCATCCAACGGCCCACAACCATTTTCCCCATATCCACTCACCGAAGATCAACTTTTGGGTCAACATTTTTTTGGGATATTACAACTTTCACTCTCATAATAACGCTGCTCAGTGTAGCCATGATTTAATTAGAAACTTGTTGTCAAAGGAAGTTTGTTTTTTTAACTAGTCGTGCGCACTGGTTAATTCAGTTCATGTCGTATGTTTGACTTCCCTTTGCTAGCCGATTAATAATACTTAGTATGTTTTTGTCATGATATATGTTTATACATTGTTGCCCCTCATTTATTCAACTTTGCAAAGGAGATGCTGCCGAAATTTTATATATAGAGATGTCAGAAGTGTAGTTCAGTAGCATTCCGGGGTGTTTGTGGAACGCGGGGTGTTACAGAGCGACTCTAAGCGAGGTGAATTAATGGCGCAAGACAAAGTGCGCGACGTGCAAAATAGCACGACAGCACGTGAACAGCACGCGCACGGCACGCGGACCAACGCGACACGCGAGGACTATTAAATAGATGATGCATTTATACTAAACAATTATTAATAAAAGAATATTTTTAGCTAATATTAACCATGTTGGTGTTTATTTATAAAAGCACAAGTTGAAAACCCTAAATTAGATTTAATCGGAACGCTAATTTAATAATCATTGGTCAACATTTAAATAGTTAATTAAATTATGTAATAGTAGAGAATAAATTTTTTAACATGTAGACAACTTTAATACGAATCTAACGCGACTTGAACATAGCGAATCAGATTTATAATGCAAAAGATATCACAATTTTAAATTAAACGGATTTTCTGTGCGAAGTTTCCCAATAACCTAGGGGCTATTTCGCAAAGTTGTCGTCTCCTACCTCCATCCATCTCTCTTCTCACTGCCGTTGTGGCAAGGGGTGAGGGTGGGGCTCAGCCGGCGGGGGGGAGGTAGGGGTCTCGACGGGCGCGCGTGTGGGGGGAGGCAGGCGCTAAGTGGGGGGAGGTAGGGGCCTCGGCCGAGAGGCCAGCCGCCGCCACCGCGCCGTGGGTAGGGGAGGGGACGGGAGAGAGGGGAAGAGAGAGGGGGAGCGTGGAGAGGGGAGAGGGCGAGGGGCTACATGGATAGGGTTGGTCTGCTTCACATGGCGAACAACGAAGAAGAAACATGAAGAACAATGGAGATAGCTAATCGGAGAAGACGGAGTTCGCCGGAGCCGAGAAGAAAATCACCGATTGATGGCGAACTGGAGGTGGATTGATGAATCGAAAGCATCAGGACGAAGCTCTCAATGAGACGAAAGCAGCAGTACTCTTGGATTTCACCAACGACGCACGAATTAAACGTAATTGCTCGCTCGAGTTGTCGCCGAAGTTGGAACCGCCCTGAACTTCGGAGAGGAATTTCGAGAATTGTGGATCCAATCCTGGGAAACGATTTCAAGGTTTGGAAAGGACTCGGCGATAGTGTTCCAGCCATATATATTGCTAGGGTTTGAGGATATTTTATTTTTCGTAATAAATCCATTTTTAAAATTAAAATAATTCCAAAAAAGGCTTAAATCGTTTTTTATGTTCGATAAATATCCTGAAGGCTCCAAAAATTCTAGGAAACTTCCCAGACATGATTTGGCCCCTAATGAACTCAAAAACATATTTAGAAATTTTTAAAATGTTTTCAAGTACCTAAAATAAATAGATTTTGGTTTTCGGAAAATAGAAAAATATTCAGAAAAATATGAAAATTTTCCACAAACTTCTACAAGATATATTAACATGTTTCAAACACTTCTTGCACTTACAAACCCTATGCAACAACATGAATGCAACAACCAAAGCACTTTTAGGGCTCATGCCAACATAGAATAAAATAACTCTCCATTATTTTAGTAAGGGAAAAGAAAAGCAAAGAAAGGAGAGAGTAACACCTAAATTTTGAGTATAGAGCAAAGAAATTTTTATACCCCAAAATTCAGGGTGTTACAGACCTATCCCCCTTTAAAGAATCTCACCACAAGATTCAAGGTTGGCCAGCAAAGAGTTCGGGGTACACGCTTTCAGATCATCTTCGCGTTCCTAGTTTGCTTCTTCCTCAAAGTGGTGACCCCATCTGACTTTGCACATTCTGATGATATTTCTCCAAGGGACTCTGTCTACAATCTCTAGAATCTGTGTTGGCTTCTCCACATATGTTAGGTCTTCTTGGACTTCTAGTCCCTCCACTGGCAATTGATCTTCGGGTACTCGCAGACACTTCTTCAGCTGAGACACATGGAAAACGTCATGCACCGCTGATAGATCTTCTAGTAAGCTGAGCTGGTAGGCCACTTCTCCACGCCTTGCCAGAATCTGGTACGGTCTGATATACCATGGTGCTAACTAGCCCTTGACTCTGAACCTTCTGACTTATCTGATAGATGACACCATCAGATAAACATAATCTCCCACTTCAAAACTCAGTTCTCTTCTTCTTGTGTCAGCATAACTGCGCTGCCTTGACTGTGATATCTTTAGATTCTCTCGAACCATTTTGATGTTCTCTTCGGCTTCGAGAAAAATATCGGGACCAAACACCTGCCATTCTCTAGGTTGATCCTAGAGCAGTGGAGTTCTCCAACTTGTTCTGTATAGTGCCTGAAATGGTGACATCTTCAAGCTAGCTTGGTGGCCATTGAGAATTCCACATAAGGTAATTTCTTATCCCAACCTGACTTATTTTGCAATGCACATGGTCTCAACATGTCTTCGAGAATCTGATTAGTCCTTTTAGTTTGACCGTCGATCTGCGGGTGATAAGCTGAACTGAACTTTAAATGCATGCCCAAAGCTTCTTGTAGCTGCTGCAAAAAATGAGAGGTGAACTGCGTTCCTCAATCTGACACTATCTTCTTCAGCACACCATGCAAATAGATAATCCAAGACATGTATAACTCAGCTAGCGCTACTCCATTGTATGTTGTCTTCACGGGTATGTATGGGCCACCTTTGTAAAGTAGCCCACAATCACCTAAATAGAATCGTAGCCAGCCCGGGTATGAGGTAGGCCAACTATGAAATACATCCCGGTCTCATCCCATTTCCACTGAGGAATTTGAAATGGCTGCAAAAGTCCAACTCGTTTTTGATGCTCTGCTTTGGTTCTCTGACAACTATCATAGATGGAAACATGTTTTGCAATCTCTCTTTTCATATCGTGCAACCAAAATCTCCTTTTGGATTCTGATACATCCTCTCGCTTCTGGGGTGTATAAAATAGGATGTCTAATGAGCTTCTTTGAGAATTAGCTCTCGAATGGACTTAATGCCAGGAACACAAAGTCGGTATTTGAACCATATCATGCCTTTTGAATCTTCTCGAAAGTCCTCGCCTCACCCTTCTGAGATTAGTTGATGGATCTCGCTGATCTTCTCATCACTTTTCTGTCCTTCTTTGATATCCTGCTTTAGGGTGGGTTCTAGTTCAACTGTCACTCCCTGTGTGCTACTCAGAAATCTGAGGCTTAGTCTATCAAACTCCATGGCTAACTCATATAGCATTGGGTGAGAGACCATCATAGTGACTTGACTTTTTCTACTTAGCACATCTGCCACCACATTCACTTTTCCTAGAGAGTAATGTATCTCTAACTTATAGTCTTTAATCAGCTCTAGCCATCTTTGCTGCCTCAAATTTAGCTCCGACTGGGTGAATATGTACTTTATACTCTTGTGGTTTGTGTAAACATCACATATCTGCCCATATAGGTAATGCATCTAGGTCTTCAATGCATGAACCACTACTGTCTATTCTAGGTCATGTGTGGGATAATTCTTCTCATGAACCTTCAGCTGTCGGGACAAGTACACAACAACTCTTCCTTCCTGCATTAGCACACATCCCAAGCCAGTGTAGGAAGCATCACAATACATCTGGCAGAACTAAGACATGTGTTGTTGTCAACTTCTGTTTCAGCACTTCAAAGGCCTCTTGGCACTTCTGGGTCCACTTAAACTCAACTTTATTCACTAACAAGGCTATCATGGGTCTTGCAATCTTTGAAAAACCTTCAATTAAACGCTGGTAGTATCTGGCCATTCTAATGAAACTCCTGATTCCATGAACATCTTTCAGTGCTTTCTAGTTCAGAATGTCTACTACCTTCTTTGGATCCACAACTAACCCATCTCTATTTATGATGTGACCCATGAATCTAGAACACACATTTACTCAGCTTGGCATATAACTAGTGCTCTCGTAGCCTTTGCAATACCATCTTTAAATGATCCACATGCTCCTCTTCACTCTAAGAGTATATGAGAATATCATTGATGAACACTGAAAGGGAAATGTGCCCTTGGGCTATTTCAATAAATGTTTTGGTGATTAGATGCCCAACACAAAATACATTGGTCCATAAGTGCTAAGATGCAAATCAAAGAACAAGGTACGTCTCTAGCCTTAGTAAATTGCTTTTGAGTACTATTTATCTAAGTGCTAGGAATATAGCCAAGAAAACTAGAATCGAACAGGAGAAGTTTTGGCTTAGTTCAGCAAAAACAGCACCAGCCTGTGGTGCACCGGACTGTCCGGTGGTGCAACGGACAGTGTCCAGTGCCCAGGCTGGCCCGGTGTCACACCCGGGTTTCGGGTCACCAAGACCCAGGCGCGAACATAATCACCAGGTGTGCTGGGACCAAGTCTCACACATATGATGATTCATGGCACATGATCGAATGTCACATCTTTACTATATAATAAGAGTTCTATACAAAATAAATAAATAAATAATTACATTATAAGGAGACAACGGTCCAGCAACCCAAAGTTGACTAGGAGACGACAGCCTAGACCTCTCACGAACACATCACAGCATCCTCCAAGCGCCTCATCCTGCAGTACCTGTTCTTGACCTGTGGGGGTGTGATACAGCAAGAGTGAGCTCACATACGTTCATCGCTCAACAAGTTGTGGGGAATAATGTGCATGAACTCGCCAAAGGTGGGAGCTCACGTGAAGTGTAAGGCTTACCAAAGAGGATAGTTGAAGCTGAGCATTGCTTTTAAAGTTGGTCAAAATTTTATTAGCAGTTACTAAGTATAAGTAAATTCCAACCCAAATAAATAGTAGAACAGAAGTAACGACATCACCTGCGAAGCAATGCATATGACAAATTGAATATAGTTCCATAAGTTAATCATGTGAGGGTCCGAGCTGCTCATGACCGTGAGCACGGCTAGTATACCAGTTTTACCCTCTGCAGAGGTTGCACATCTTTACCCACAAGTCATGTTACCCATTTGCCACAGGGTTGTATGGCCCCATACACCTCTACCAAGGAAGCGAGGTAGGGTAACACTACGAGGCCTTTACAAAGTTCCACTAGCTTCAGAAAACCCGCTACAGTTTATAGGAAGCTCCAATGCAGGGATCCCTTGCCTGACCGCCATCGCAGCAAAATCAACCAAGGACCTCCCTACACTGACCACTCCCCTACTACCCTTGCCCCTTTCGTGTAAGGTAGTCCTCCACAAGCTTTCCTAATTAATCAACAAAGGGCGTCCATAAACCCTTGCGGTAGCACTGTTTTCCCGGGTGGTCGCTCCATGTTCCAATTAACATAATGATATTATCATGAACAATAAATAACAACTTATAACAAAAGTATAATCATGAATAATGTGTATCTCAATGCCCAAATCCACATAAAGCACTAGCAAGTACTACCCCGAAGTTTAGTGGTAAACAAGGCATAAAGATAGTCAAACTAGGGTGACCTATTGGGTCCCATCAAAATTAACCTATGCAAATCATTATGATTAATCAGAACATGAATGGGTAAAAAGAAGTGATCAAGGGCACAACTTGCCTAGGACTTGCGATTCCATGTACCAACTTGCTCTTCAGATGACACGTGTCCTCACTGCTAAACGTAGCAATACAGACAAACATATATATGCAAAATTAACATCACACCAAACATAAGATCAAACTACATAATAATATTCTACGCTGTGTAACGAGATCGTAGGAACAAGAATTACTAAATTCGGAGTTACGGTTACCAAGTTATGAATTTCTGGAGTTGTTAAGCACCTAGAATAGATTAATTCAAATGAACATTTTTAATTCAAGTTTTATGGCTAAACAGAAGCACTAGATGATAGATAATATTAAAACAAAATTATTGCAACTGGAATAACTCAATTTGGAGCTAAAATGAATTAACTATGAATTAAACAAGTTCCTAGATTTATTTTTATAAAAAAATATCATTTTCTGATTTAATTATGAATATCCCTATTAATTCTGGACTGCGAACACAATTTCTAGAAAACACAGGGTCTAAACTGTGAAACTCATGACCTAGATTTAATTAGTTTTCCACATGAGTGGACGGCGGGTTTATTTGATAGTTTTATGAGGGCTCATATGCAATTATCCCTGGCCAAAGAGGTGCGGGCTGACTTCAGCCGTTGGATCGGCATTTGAAGGCTCAGATTAGATCGGCTTATTATATAAACCGGTACGTTTTGTGGTTCGTCAGATCTTCATCCAACGACCCAGAGACCACCCACACCGAGATGCCATCGGAACCGTCCACTGACTGATCCACGGCCAGGATGAACTATGGCCGAGACGTCGTCCTATAGCTAATCGCGATCGCGCAATCCTAATCCAACGGCCAAAACTATCGCCACACCTCCACCCTTCAATCTACACCGCTGCCACCCAGATCTACGGTTCAGATCTAATCATGAAAGGTTACTTCTACGGTTAATTCCTGGCCCTTGATCAAATGATCAACGACCCAGGCATCGTCTTCCACCTCTCGCCCCCAATCTCTCTCTCCGCAAGACAGCCCTGGGAGCGACCGAGGGCCACCCTGGCGCATAATCCGGCAACGACGTCGCATCGACGTACGCCTGAGCACTTAGCCTGACCACGGGTGTACACCAAAGTAACGGAGATAGTGACAACACAGGCGGAAAAGCCACTCACTGACGTCAAGCCTGCTACGATGCCGACCACAGCTCGCCGCGACCCAGCGATGAATCTCGAAACCAATAGGAAAAATCTGTCGTGGCTTCGGTGTTCTTCAACGCTCATCAGCGAACCACTCTGCTCTTGGTGACGGGACGCTGGGATGGCTGGTTTGGCGCTCCATTGATGGAGAACCAGGGCGCGATCTCATGGCCCATAGTTCTTGCGGTTCGCTCGGCTGCAGATGGGTTATGCGATCGGGGAGGGTAAGGCTGTCAGGTTATATAGGGACGTTTTCCCCGGAGCCGCCGGAACAGAACGCCACATGAGGCGGTGAAGCGCCCGCGCTTTCCGCGGTGTCGCGTGGAGTTGTTTGGAGAGGACAACTCTAACCGTGAGGGCCCGCTAGCCAGTGTCTCCGCCGTGACCTGCGCATATGAGAGGAGGCTGCTGTCTAGGGCCCACGTCGCAGTGGCCAAAACAAAAAGAAAAGGGGAAGAGGATGGATTGGGCTGTGCGGGTGCAATGCACATTTGGACCGACAAGGAAGAGAAAACTGGGCCGGCAGGGGAGCAATTCGACTGTGCGGGCGCATTAGTTGGCCGCGCCTGGGCAGATTCGGCCCAAGGAGATCAGGTAAGCTCTTTTTTCTATTTTTCTTTTCCCGTTTTCCTTTTATATATATATCCAATTTCAAATGGACTTCAAATAAAGTTTAAATTATACACTTAATTGTAATTCATAATAAAAAAGGATACCGGTGTGATAATCAAGTTATACCTATTTTAGATGTTTTATTTATTATTTTTTAAGTATATGCTTCTAATTAGTGATGCACATACATAAATTTTCTTGAACTTATATTTTTTAATGTATGATCTAACAGGAATATAATTCGACTAATCAATTATTTTATACCTATTCACTTTAAGAAGATAATTCCTGATGTTTAATCCTTATTAAAAGTTATTTTAATTTAAGTTTTCCTGTTCAACAATATCTCCAAATTTATTATCAAAAGGGGACATCTTAAAAATTCTTTTAAGATGGTCATCTATTTAAAATCTTATAGAAGAATTTTCCAAATACCAAAAATAAGATATTATGGTGTTACACCCGGCGGCGAACTCATCGCTCTCGGGAAAATGCGAAGGCACCGCGACTAAAATTCACCTACTGTCCAGTGCGCCAACGGCGCCCGTGGCCAACGGTCGGTAGTGCAATCATTGGGTGACGCGTGGCCCGAGCCAACGGTCGGTTGGGCACAGCGGACTGTCCGGTGTGCACCAGATAGTGTCCGGTGCGCCAATGGGACCCGAGGTCCAATGATCGACTGCGCCCGATAAGGAAGGAGATCGGGCACTGGACAACTACTGTTCATGTCTGGTGGTGCACCGGACTGTTCGGTGCGCCACCCGACAGAAGGCAAGAATTGCCTTCCAATTGGATCTCCAACGGCTCCTAGCCGCCTTGGGGCTATAAAAGGGATCCCTAGGCGCATGGAGCAGGAAACCAAGCATTCTCGGAACATCCTAAGACACCTAGACTCCACCGCCACGCATTTGGATCGTTGTGTTAGAGATTCGAGCACCATTTGAGTTGTGAACTCCCTCCGCCGTGTTTTGTGCTCAAGTCTTGGCTTCTGTGTGTGTGTTTGCTACGAATTGAGTCTTGCGTGTGTTGCTTTCCCTCCCTTACTCTTGTGCTTCTCTTGTGATCAACTTTGTAAGGGCGAGAGGCTCCAATTTGTGGAGATTCCACACAAACGAGAAAAGTCTACTAAGAAAGAAAACTGTGGTACTCAAAGTAGATCATTGGATCACTTGAGAGGGATTGAGTGCAATCCTTGACCGAAGAAGGTCACCACAACGTTGAGTAGGCATTGGCCAAACCACGGGATAAAACATCGTGTCTCTTGTGTTGCTTTTCACTGTGATTGATTTCTTCTCAAGAGCTCGCTCTATAGCAACTTGGTTTAATCTAACTAACATTTTATAAACCAAGTTTGTGCTATTAGTGTTGAATTTTGCAGGATCACCTATTCACCCCCCTCAAATGGTGATCAATGATAAGGAGAAGGAGTCCCTCTTCAACGAGCCAAGAGACGACAAGCACACTGACTCAGGCTCAAGTCACAAGAAGAGGGACGGGAAGAAGAAGAGGTGCATCAAGAAGATTATCTACTACGACAGTGATGCCTCCTCTTCTTCACCAAGGGATGACTACGACGACTCCTCCTCATCTAAAAGGAAAACAATTAACCAAAACTTCTCCTTCGATTATTCCCGCATTCTGTACAATTCAAATGCCCATTTACATTCTATTCCACTTGGAAAACCCCCACACTTCAATGGAGAGGATTACTCATTTTGGAGCCATAAAATGCGTAGTGACCTATTTTCTCTCCGTCCTAGCATTTGGGAAATTGTAGAAAATGGAATGCACTTTGACAGTACTGATAACCCTGTGTTTATAAATGAACAAATTCATAAAAATGCCAAAGCCACTACTATTTTGCTAGCATCTCTATGCAGGGATGAATATAACAAGGTCAGTGGCTTGGACAACGCTAAACAAATATGTGACACCCTCAAGATCTCTCACGAGGGAAATGATGCCACCATGATCACCAAGATGGAGCTGGTGGAAGGCGAGCTGGGCAGGTTCATGATGATAAGGGGAGAAGAGCCAACATAGACATACAACAGGCTAAAGACCCTTGTCAACAAAATTTGAAGCTACGGGAGTACAAGATGGACGGATCATGACGTCGTCTGACTCATGCTCAGGTCATTTATAGTTATTAACCCCATCTTGTAAATGTTATTTGTGAGAACCCCAGGTACACCAAAATGACACCCGAGGAAATTCTCGGAAAATTCGTAAGCGGGCGTATGATGGTGAAAGAAGCACGATACGTGGACGATGCCTTGAACGGTCCACTACCCGTCTACGAGCCGCAGCCCGTTGCTCTCAAAGCAACCAGGAGCAGGGAAGCGCTACCTAGCAGGTAGCACAAGTGGAGGCTACCGAGCTCAATGAGGATGAGATGGCGCTCATCATCAAGCACTTCAAGACCGCACTAAAAGGATGCAGGGAGTACCCCAACAAGAACAAGTCAAGGGGAAAACGCTCCTGCTTCAAATGTAGTAAGACTAGTCATTTTATAGCTCAATGCCCCGATAACGATAATGACCAGGAACAAGAGAAGCATGGGAAGAGGGAAAAGAAGAAAAACTATAGGAAGGCCAAAGGCGAGGCACACATCGGGAAGGAATGGGACTCCGACTGTTCCTCATCCGACTCCAAAGATGAACGACTAGCTGCCTCGGCCTTTAACAAATCTTCGCTCTCCCCCAACGAACGACACACGTGCCTTATGGCTAAGGAGAAGAAGGTATGTATTCGAGATACTCCTAAGTATTCTTCTTCTAGTGATGAGGAATCCTCTGATGATGAAGTAGATTACTCTGATCTGTTTAAAGGTTTAGATAGAGCTAAAGTAGACAAAATAAATGAATTAATTGATGCTCTTAATGAAAATGATAGACTACTAGAAAAGCAAGAAGATATTTTATATGAGGAACATGATAAGTTTGTTAGTGTTCAAAAATCTCTTGCTATAGAAATTAAGAAGAATGAACTGTTGTCTTCCGAATTCTCTACCTGTCATGAATCTATTTCTAGCTTAAAGAATTTAAATGCTGATTTGAATGCTAAGCTAGAGAAAGCAAATGAAACTAGTTCATGTGTAGGGCATGTTGTTATTTGCAATAGATGTAAAGACTTTGATGTTAATGCATGTAATGAACATGTCTCTACTATTGCTAAGTTAAACAATGATGTTGCAAGTCTTAATGCTCAACTTAAGACTTGCATGGATAATTTTGAGAAACTTAAATTTGCTAGGGATGCCTACATTGTTGGTAGACACCCCTTAATTAAGGATGGACTTGGTTTTCAAAAGGAAACCAAGAACCTAACAAGCCAAAGGACTACCATTCTCAACAAGGAGAAAGGGAAGGCTCCTATGGCTAGTATTTCTTCACATGATCAAAAGAACCATGCTTATCTTTATGCTCATGTCAAGAAAGTTTTTCATCATGATAAATGTTATAATCATGTTGCTTTACCTACTTATCATGATTCACATGCTATGCTTGCTTCTAGTTCCACATATGTTCATGATAGGAGCAGGCCTAGGCGCAATCATACTGTTTCTCATGCATCTAGGAAAGTTTACACTGGTCCAACTTTTATGTATCAAACGTGTAATACTTCTTTTGTATTGTTATGCAAGAATGCCAAAGTAGTTGCTAGAAAATTGGGATCTAAATGCAAGGGAGACAAGACTTGCATTTGGGTTCCAAAAGTTATTGTAACTAACCTTGTAGGACCCAACAAGAGTTGGGTACCTAAAACCCAAGCTTAATTACCTTGCAGGTTTATGCATCTAGGGGTTCAAGATGGATTATCGACAGCGGATGCACAAACCACATGACGGGGGAGAAGAAAATGTTCACCTCCTACGTCAAGAATAAGGATTCCCAGGATACTATTATCTTTGGAGATGGGAACCAAGGAAAGGTTAAAGGATTGGGAAAGATAGCCATCATGACCGAGCACTCAATATCAAATGTGTTTTTAGTAGAGTCGCTCGGGTATAATTTATTGTCTGTAAGTCCATTGCGTCATATGGGCTACAATTGTTTATTTACAAATATTTATGTATCTATCTTTAGAAGGAGTGATGGTTCATTAGCTTTAAGGGTGTATTAGACAACAAACTCTATTTAGTTGATTTCTCAAAGGAGAATGCCGATCTAGATGCATGCTTAATCGCTAAGATTAATATGGGCTGGCTATGGCATCGCCGTCTAGCACATGTTGGGATGAAGAACCTTCATAAACTTCTAAAGGGAGATCATGTGTTAGGACTAACCGATGTCTGTTTTGAGAAAGACAGACATTGTGCAGCGTGCCAAGCAGGGAAACAGGTGGGAAGCACTCATCACAGCAAGAATGTGATGACGTCATCAAGACCACTGGAACTCCTACACATGGATCTCTTCGGCCCCGTTGCCTATCTCAGCATCGCAGAAAGTAAGTATGGTCTTGTTATAGTTGATGATTTTTCCCGCTTCACTTGGGTATTCTTTTTGTAGGACAATTCCAAAAACCAAGGAACCCTAAAACGCTTCTTAAGGAGAGCTCAAAATGAGTTTGAGCTAAAGGTGAAGAAGATAAGAAGCGACAATGGGTTAGAGTTCAAGAATCTACAGGTTGAAGAATATCTTGAGGAGGAAGGAATCAAGAACGAGTTCTCCGCTCCCTACACAACACAACAAAATGGTGTGGTAGAGAGGAAGAACAGGACACTAATCAACATGACGCGAAAAAATGCTTGGAGAGTACAAGACACCTGATCGGTTTTGGTCAGAAGCTGTGAACACACCCTGCCATGCCATAAACCTGCTCTATCTGCACCGTCTCCTCAAGAAGACTTCCTACAAACTCCTTACTGGTAACAAACCCAATGTTTCTTATTTCCGTGTATTTGGGAGCAAATGCTACATTCTGGTAAAGAAAGGTAGACATGCGAAATTTGCTCCCAAGGCCGTACAAGGGTTTTTACTAGGATATGACTCAAATACAAAGGCGTATAGAGTCTTCAACAAATCATCAGGATTAGTTGAAGTCTCTAGCAACGTTGTATTTGATGAGACTAATGGCTCTCCAAGAGAGCAAGTTGATCTTGATGATGTAGATGAAGATGAGGTTCCAACGACCGCAATGCGAACTATGGTGATAGGTGATGTGTGACCACAGGAACTATAGGAACAAGATCAACCATCTTCCTCTACGATGGTGCATCTCCCAACTCAAGACGATGAACAGATACCTCAAGAAGAGGGGTAGGATCAAGGGGGAGCACAGGAAGAACAAGCTATGGAGGAAGAAGCATCAAGGGCCCCTCCAACTCAAGTCCGAGCAACGATCCAAAGAAATCACCCCGTGGATCAGATTCTGGGTGACATCAGCAAGGGAGTAACAACTCGCTCACGATTAGCTAATTTTTGTGAGCATTACTCGTTTGTTTCTTCTATTGAGCCTTTCAGGATAGAAGAAGCCTTGTAGGATCCGGACTAGGTGTTGGCCATGCAGGAAGAGCTCAACAACTTCAAAAGAAATGAAGTCTGGAGCCTGGTGCCACGTCCAAAGCAAATGTTGTGGGAACCAAGTGGGTGTTCCGCAACAAGCAAGACGAACACGAAGTGGTGACAAGAAACAAGGCTCAACTTGTGGCAAAAGGTTATGCCCAAGTCACAGGTTTGGACTTTGACGAGACTTTCGCTCCTGTGGCTAGATTAGAATCAATTCGAATTTTATTACCCTATGCCGCTCACCATTCCTTTAAGCTGTTCCAAATGGACGTGAAGAGTGCCTTCCTAAATGGACCAATCAAGGAGGAGGTATACGTGGAACAACCCCCTGGCTTTAAGGATGACAGGTATCCCGACCACGTGTATAAACTCTCTAAGGCGCTCTATGGACTTAAGCAAGCCCCAAGAGCATGGTATGAATGCCTTAGATATTTTCTAGATGCTAATGCTTTCAAGGTTGGGAAAGCTGATCCCATTCTTTTCACAAAGACTTGCGATGGAGATCTTTTTGTTTGCCAAATATATGTCGATGACATTATATTTGGTTCTACTAACCAAAAGTCTTGTGAGGAGTTTAGCAGGGTAATGATACAGAAATTTGAGATGTCGATGATGGGCGAGTTGAACTACTTCCTTGGATTTCAAGTGAAGCAACTCAATGAAGGCAATTTCATCTCCCAAACAAAGTACACTCAAGATCTTCTCAAGAGGTTTGGGATGAAGGATGCGAAGCCCGCGATGACACCAATGGGAACTGACGGACATCTAGACCTCAACAAAGGAGGTAAGTCCGTTGATCAAAAGACATACCGGTCAATGATAGGTTCACTACTTTATCTTTGTGCTAGTAGACTGGACATTATGCTTAGTGTATGCATGTGTGCTAGATTTCAATCCGACCCCAAGAAAGGTCACCTTGTGGCCGTTAAGCGAATTCTTAGATATTTAGTTTCTATGCCTTGCTTTGGGATCTGGTATCCAAAGGGGGTCTACCTTTGACTTAATCAGATACTCAGATTCTGACTATGCCAGATGCAAGGTTCATAGGAAGAGCACATCAGAGACGTGCCATTTTCTAGGAAGGTCCCTAGTGTCTTGGAGCTCTAAGAAACAAACATATGTTGCCCTATCCACCGCTGAGGCCGAGTACGTTGCCGCAGGACAGTGTTGCGTGCAACTACTTTGGATGAGGCAAACCCTTTGGGACTTTGGCTACAATATGAGCAAAGTCCCACTCCTATGTGACAATGAGAATGCAATCCGCTTGGTGGATAATCCTGTTGAACACAGCCGCACTAAGCACATAGACATCCGACATCACTTCCTGAGAGACCACCAACAAACGGGAGATATCGACATTTACCATATTAGCACCGAGAACCAGCTATCCGATATCTTCACCAATCCTTTAGATCAGAAAAGGTTTTGCAGGCAGCATAGTGAGCTAAATGTCTTAGATTCGTGTAACTTGGATTGATCGATAGCATACATGTGTTCTATGCCTTTGATCATGTTACTTTACATCATTTATTGCTTTTTTGTGGTACTCAAGTTGTACAAGTCATCCCCGGACCTCACAAGTCCTTATGCAAATGATGCACATGTTTAGGGGGAGATGTGCTACAACTTGACTCCTTTGAGACTAACTTGGTTGTTTGAGTGCACTTGAAGTAGTCTCGAAGGAACATTGCAAGGGAAAATGAACTTGGATGAAGAAAAGACTTCCACTGCACTCCGGAATACGTGTATCTTATTCCAAGTTCATTCTAATGCTCTCATTGCCTTTTTGCTCTTATTTGACATCTTGGTGAGGCAATGAGGTTAAAAGGGCCAAAAGTTATCCTGTTTTGGTGCTTAATGCCAAAGGGGGAGAAATTAAGGCCAAAGCAAATGGATCAACCAACCACTTGTGAACTTTGAAAATAGTAGAGTTAGAATTTGTATTTTGTCCAAAATACTCTTATTGCAAAATTTGGTCTCTTATGGGGGAGAATTTTGATTATGGGAAAAGGGGGGAGTTTTGCCACTTGATCAAAATTATTCTTGAGACATCTCTCTATTTACCCAAACAAGTTTGTTTGACTTAGAGATAGGAAAAAGAATTTGATTTGCAAAAACAAACCAAGTGGTGGGAAAAGTGATCCAAATATGCCAAATACCGAGTAAGAAAAATTTGGTCTTCAGATTTGTACTTTTGAGAATAATGTTGCACTTTTGGTTTCTTTTTAATGTGTTGGCAGAAATCACCAAAAACGGGGAGATTGAAAGGGAAATGTGCCCTTGGACCATTTCAATAAGGTCCCGTTTGTTTCCTTTCATTTTGAGGAATTGGAATCTTACTAATAGAATAGGCTATTTTTTTAAAAAATGTGACATTCCACCACTTTCCAAAGTTATCATATAAGTCTATCTCAAATTCATGGGGTGAGAGATGGAAATTGATTCTATAGATTTACATGCTATTTTCCCAATGTACAACTTATAGCACACTCTTCTACTTGCTTCGCTATAACATAAATATAGTATATAACTATCTCTCTTATATGATTTAGAGTAATATACAAATATATTATATATATAAATATATGAACTTAATTAGTTTTATCTAAATTATAATTATTAAAATGGAATTCAATTCCAATGAAACAAACGGGGCCTAAATGTTTTGGTGATTAGATGCCCAACACAAAATACGTTGGTTCATAAGTGCTAAGATGCAAATCAAAGAACAAGGTATGTCTCCAGCCTTAGTAAATTGCTTTTGAGTACTAACATATTTATCTAAGTGCCAGGAATATAGCCAAGAAAACTGGAATCGAACAGGAAAAGTTTTGGCTAAGTTCAGCCATAACAGCACCAGCCTGTGGTGCACCGGACTGTCTGGTGGTGCACCGGACAGTGTCCGGTGCCCAAGCTGGCCCGGTGGTGAACTCGTCGCTCTCTGGAAAATGCGAAGGCACCGCGGCTAAAATTCACCGGACTATCCGGTGTGCACCAGACCGTCCGGTGCGCCAACGGCGCCCGCGGCCAACGGTCGGTAGCGCAATCATCGGCTGTCGCATGGCCCGAGCCAATGGTCGGTTGGGCACACCGGACAATGTCTAGTGCGCCAATGGGACCCGAGGTCCAACGGTCGACTGCGCCCGATAAGGAAGGAGATCGGGCACCAGATAGCTACTGTTCATGTTTGGTGGTGCACTGGACTGTTCGGTGCGCCACCCGACAGAAGGCAAGAATTGCCTTCCAATTGGATCTCCAACGGCTCCTAGCCGCCTTGGGGCTGTAAAAGGGACCCCTAGGTGCATGGAGCAGGAAACCAAGCATTCTCTGAACATCCTAAGACACCTAGAATTCGCCGCCACACATTTGGATCGTTGTGTTAGAAATTTGAGCACCATTTGAGTTGTGAACTCCCTGCGCCGTGTTTTGTGCTCAAGTCTTGGCTTGTGTGCGTGCGTTCGCTGCGAATTGAGTCTTGCATGTGTTGCTTTCCCTCCCTTACTCTTGTGCTTCTCTTGTGATCAACTTTATAAGGGCGAGAGGCTCCAATTTGTGGAGATTCCTCGCAAACGGGAAAAGTCTATTAAGAAAGAAAACCGTGGTACTCAAAGTAGATCATTGGATCACTTGAGAGGGATTGAGTCCAATCCTTGACCGGAGGAGGTCACCACAACGTGGAGTAGGCATTCGCCAAACCATGGGATAAAACATCGTGTCTCTTGTGTTGCTTTTCACTGTGATTGATTTTTCTCAAGAGCTTGCTTTATAGCAACTTGGTTTAATCTAACTAACATTTTATAAACCAAGTTTGTGCTATTAGTGTTGAATTTTGCAGGATCACCTATTCACCCCTCTCTAGGTGCTCTCAAACACCACCACAAACTTGTCTAGGTAATCCATGAACACGCTGTTCATCAGATACATGAAGAAAGTTGGCACATTTGTTAGACCAAAAGACATCATTGTGAACTCATATAACTCATACTTGGTGGCAAAAGAAGGTCGGATTCTGAGCTGATGGTAACCTGACCTCAGATCTATCTTCGAGAACACACTGGCTCCTCTCAGCTAGTCGAATAGATCTTCTATTCTGGGTAGGGGTATTTATTCTTTATGGTGACCTCATTCAAGGCTCTATAATCTATGCACATCATCTACGTATTATCCTTCTTCTCTACGAACAACACTAGAGCGGTCCAAGGCGAGGTGTTGGGTCTGATGTAACCCTTCTCTAACAACTCATATATCTGCTTCTTGAGGTCCACCAATTCTGGTTTGGACACTCTGTAGGCTCTTTTAGAAATGGGGGCGGTGCACGGGATAAGCTCTATGGCAAACTCGACTTTTCTCTCAGGCGGCATGCCTGGTAGCTCTTCAGGGAACACATCTGGGAATTCCGATACTACTATGATGACCTCAAGCAGATTGGCTTCCTTGCTATGAATAGATATCTAGTGATAGCTTCCCTTCTTCGGTTTAGACAAGATCAGCTCCACCACTACTTCTCCTGATGAGGACACCAACCTCACAGTTGCCATATCACATCTAAGGCCCGCTTGAAACTTTGTCAACCAATTCATCCCTAGGATGACATCTATGTCTACGTCCCGGGTACCCATTACTACCAGATCGATGGGGAACTCTATCTCCCTTATTTTGACTCTTGCATTTGGACATAATCTATCTGTTTGGGTCCGCCCACCAACTGAACTAACTGTCATGGGCAGGAACATTGGTGCTACTAGTATGCTGTGTGTTTGTACCGATGATGTGGTCACAAAAGAGTGTGTGGCTCCAGTATCAACAACACATTTGCATGAGGAGATTCGACTAAGAACATACCTATTGCCACTACTGAGGTCTCCTAAACCATATCAGCCTCCAAGTGGTTCACCTTTTTATACTAGGTACGTGGCTGGCCGTGGTTGCTAGCTCCCGACTATGGTGCATTATGTTTTGCTGGGGCATTAGGAGGCGACTGCTTGGGCACTGCATTGCCTAGTGGCCTTGCTCTCCACAGTGTAAGCATGCTCTGCCTCTTTGCACTAGGACTGCCTAGTTGTTTTGATTAGTTGCTGGGGTAGGAAGGCGAGGTGCCTGATTGCTCTGCCTCTGGTACTGATTTCCTCCCTATTGACTGTTCTGACGGTACTGCTACGACTGCTGATACTGCCTCTGAGTCTGCTCCTGGTTTTGACGCTGGTTCTGATGCTGATATCCCTCCGAGTGGCCATGCTTGTACCGCTGAGATGAACTGTCTGGGAAACAGGGGCGACTATTTCTCCCGAACTAGGGTCCACTCATCTTACGCTTCCAGTCTTCCATCCCTTTGCTCTTTCTTTCAGTCATGATTGCTCTGTTAATCAGATGTTGAAAGGTGGGGAAGTGTGATTCATCAACTGGTAATGCAGGGGATCAACCATACCTCTCATGAATTGACACTACCTTTTTGCGTCGGTGTTGACACCTTCGGGTGCATAGCGAGACAACTGCAGAAATCTGTCCCGGTACTCACTAACGAACATGGGTCCCTCATTCAGTGACAGGAACTCCTTCTTCACTATCATTAGGCCTTCTGGAACATGATACCGACGTAAATTGTCTTAGAATTCTTCCCATGTGATAGCTTTAGGGTCGGCATGGGTGGCGAGATATGAATCCCACCACGACTGGGTTGCTCCCCTTAGCAGACGGGGACCATACAAAACTGTGGTTGTGGCTGAAGTTTTTGTTGCGCTTGTTGCATGGCTGCCAAAGTCTGCCCGATAGCTTGCACTGTCTGGGTCTGCAAGAAGAACATTTGCTCCACTATCATCGGGGGTGGCGGGGGAGGCATCGGCTGGGGTGCCTCATCCTGCGGGGCATGCTGCTCCTGCTGAGCATGCCTCTCTCCTTGGCACCTATTATCAGACATCTGTAGAAGGCATTCACACATCAGAATTGATCTTGTAACCTTTCAGCATAAGAAAAGGCATATAGAGTTCTTCATAACATTGAATGAACAAGCATCTTCACTGATTCTCAACACAGCCAAACACATCTTCTGAGATAAAGAGGAAAGTAGAAGTAAAAGGTTTCCCAACTAAATAACTAACTTTATTAACATTATTAGCTAAACCAAACTACAAGGGACACCCACATTTTGGTGACAGTCATTACAAAGATCCAAATCCAGTATAGGTTCACCATGACAAGCATGAAAACAAAGTATAAGCTAACTATCCTGACTAACTAAGACTGAGACACTTGACTTAAGAATTTATTACAAACTCTAACACTAACGATCTAAGGATCCAGATCTATATTGGTCCTACATTCGGGGGTGCCATAAACATGGTGTCCACGTGGCGGTGGGCGGTACGGGTGCTGAGTCCCAATTGGGGTGGGAGAACCATCCTCCTGGTGACGGTGCTCCGCACGCTCAGCACGCAGCTCTGAGATCTTAGCACGAGCCCTACTAAGCTTGTTAAGAGCATGGTTCAGCTCAGTGTTGAGCACAAAGACTAGGTTGACCGTGCTGTTCAACCTAGGATTGCCTTCAGCAACATGTGAGATAATCACACTCCCCATATTGCTGGTCGAACAACGGGGGTAATATCTGAGGTTAAGGCCATCAGCCATCCCACCAAATGAAGAGCAATACTGCGAGAGCGCACGCCGTGCAACATCCTGCATGGCCGCCTCAGTAGTGTTCCTCTCAGAGATAACATAGTGCTTTGATCAAGCCTCTGCACCTTAGAGATAGTCCTCTAAACGGCGCACCAGACAAGTAACCTCCCAGCGGTCTGGGTACTTCCCACGACTGTGCTGGTAGACTACACAATAATACTCGATCGACTAGATGTGTCAGTCTAAAGTCCGACGCACTAGGGTGTCGAGTGCGTCGTGAAAGAGACAACCACGAGCAACATCATGGGTGATGGGTTAGGCAAACCATCCTTCCAACTCCTACTCCTCGAAAAGCTTGGTACTGTGGTATGAGTTTCCACAATCATCGACTCCATCGGGATCTTCTCTAGTAGCTCCTCCAGCAGTCGAGATGCCTTGTGGTGGTGCAGGGGGTGCCTCCAGCTGGGGTACAGGGGAGGGACGCCTCATAGACTCTACCTGCTACTGAGGTGGGGAGGAAGAGTCCTGTTACTCCCTCTCTCGATGTCGGCCTCCTCCTCGCGCAGGCGGTGGTGCAGCCTCTTCAGGTGACTCGACTGACTAGTCACTATGCAGAGAAGCCGGCGCTTCGCAAGACGAGAGGGCAGGAAAGGAATCACTGACTTACAAGCAATGTAGCTAAGGCGAGCCATCTACAAAAGTACCCATAAGCATAAGGATAAGAATAGAGTGAATAGGACCAGCAAGTAAACCATAAATAGAATAGAAGATAAAATCAAATAAAATGTTAGCAAGGTGTAATATATACAATAGTGAAGCATAGGGTTGGTCGAGATGATCGACTTTTGAAGTGACACCAAAGGTCATGGTGAGAATAAGGGTCCATAATCCTTAAAACGGTTATTCTACTCTAGGTTAGTGGTTCTATAGTCAGCACGGCTTTGATACCACTTATGTCACACCCGGTTTTGGAAGACAAACCGAATGTGAACCATGGACATGCCAGGATCAGAAATTCACGTACACAGTGATTACATAATTGGACATCATCACACAATGCTCAAATAATAGCGCAAAGAAGTATTACTTTGTTGTATCATGATGTTCAAAACATCCACATAGTCATTAACTTCAACAGAAATCAAAGTGTTAAACAAAACATAGTAAAGACAAGGCCTTCGCAGGGAGCTGACTGGGGGTTCACCACTAATCTAGTTTAGAACTCCTCGAAGTCCTAAAACTCCTAAAAATCCTCTGCGTGCCTTCATCTTCTCCTAAAAAATGGCTACAATGTGGACAACCTGGTGTTTGGTGTTTAAGCAAGGGTGAGTACACATCAACTGTAACACACCGGGATCCACAAACACCCCAGAATGCTACTAAACTACACATCTAACATTCGTATATAAAATTTCGACAGCATCTCCTTTGAAAATTGCATAAAAGGGGAAGCAACAAAGTATAAATAGATATCATGATAAGAAAACATAATAGACATTAATAGTCTGCTAGCAATGGGAAGACAACCATAACGGCATGAGCTAAATTAACCAGTGCGCACAACTAGTTAGAAACAAACATACTTTGACAAGAAGCTTCTAATTAAATCATGACTGCGCCTAAGCAGCGGTATTATAAGAGTGAAGGTGGATGTGCTGCTACTTCCCACTTCCCTTGATGAGCAACAAGCACCTGCATTGAGTAATGCAAGAGTGAGATGAAACATCTCAGCAAGCGAATTATTTTGACGAGATATTTAAACCACAAATTGAATTCATCAACATTTTAAAAGAGTCACAATTAAAATCAGAAATACTTGTAGATATAGAACTCAGTAGTCCCACTATAACCAATACCATCTCATTTCCTCGAACAACCACAATAGGTTCTATAACACTTCCCAGCGTCAACAATACCTGCAAATATCACTTCAATGTATGCATAGGAATGCAATGTGTAGGTACTCTATCTTCATACCTCTGAGGGTATAAAACCACATCATCTGCAAATATCACTTCAATGAATGCATATGAATGCAATGCATATGTCCTCTGCCTTCATACCTCTAAGGGTATGAAGCTGCATCGTACCCCTCCTCGGGCAACGTACGATGCTAAATTGTACCGGTACGGTCGGACCATAGGTCACGACAAGACTTCAGATGCAAATGAGTCATGCAATGTATATGGATGCTGCATTTATCAATAAACTTCACTTCCTTCAGATACAATACAAACCTCAAATAATATTTTATTTACCTTCAGATACAATACCAACCTCAAATAATACTTCATTTACCTTCAGGGGTGTGAATTAATCTCATGAATCATACTCGAATCATAATCATCATCAATATATGATTGAGCATCAGTATAATGCAAGCAAGTAAAGCATCACCATAGAGTCCAATTATGAAAGAATCCAATACTTCTGAATATTAGAGTGTAGGCAATAGAAATAACAGGTTAGAACGGAAGCAACCACCGCTACATTCACTTGCCTTCATCGAAGAAGAAGAAATGTACTAGACATGATCTGGAGTGTAGTCACCTGCTAGCGGGCATAAAACTTAGTACAAATATTTCACAAACATTTGCCATCAATCAACAAAACACTCCTACACTTGAAACCTAGACCAAGTGGAAAGACTCCCACCCTGAACCACATGTCATACAGTAGCAGCGCTGTTTGTTAATTTTATATATTTAAAATTAAAACAGAGGTGATATCAAACAAATACTCTAGGAGTATCTACACAAAGTACTCTACAACTTCAGTATTCAATGGATAATTAAATTTTGCCATCTACAAGTTCCAAAACATCTGATAAGATAACTGACTGAATTTGTTTTAGACAGTAGTATGGTTAACTTTAAAATTTGATATCTCCCAAACTACTGAACCAAAAATTGTGAAATTATGCTGGAAGTAAGAACTTTTATCCCTCTACAAAAGTCTCCATATTTGGAAGAGCCAATTCGGCCATTTACTAGATGAAACCCACCAGTGAACAGACCCACTCATTTTTGTCAGGCAAACAGGAACTGCCACAGTAAAACAAACATAACTGGAGTTTCACAAATCATATGAATGCACTCTTTAACAATATGGAAATCTTATGAAATTATCTACAACTTCTTTTACCAACCCACAGTTTAATTCTGTTGATAAATTTGCCTAACTCTTAAGAAAACAGATTCTGCACAGAATTATGAGACTGAAAAACTGCTATAATCAAACTGCCATAACTTTCTGTTCTGATGTTCGATTGAGGTGTTCTTCGCGGCCACGGAAAGATCTACAAATTATCTACGACTCATATATAGACTTTTTATTTTTTTGAGGCTATTAAGACCATGGAAAACTGGCATGAACAGAAACTGTCGAATCTGCCATTCTGCAGAAATTAAATTCGAAATCAAAACCTAACCCCACACCTAATCCAACCTCTAATCCTTCAATCCACATGATCCACAATCTCCAAAAGCACATTATTATAGGGAGGAACAAGGATCCCATCCTTACCTAGGGTTTTCCCTAAGAAAAATCTGCAAGAGATAGGGGTAGCACATCTCCTTGATCCTCTCTTACTCTTCAATTTATCTTGTTCCTCCTCTTCTCGATCCTTGTTGCATGGGGGGGAGATCTAGGGAGGAAGAAGTATTGGAGGGCTGCTGCAATGGGGGGAGAGGGGGCGGCTAGCCAAGGGGGAAAAGTGAGGTGGCCAAGAAAGGGGAGGGGGTGGCGGCCAAGAAGGGGAAGGGGGTGGCTACCAAGGGTTTATTTTGTGGGAGAAAAGAAGTGACGCCTCAGATGACTTCTGATGCAGCATCCAATGGCCCACAACCCTTTTTCCCACATCCACTCACCGAAGATCAACTTTTGGGTCAACATTTTTTTGGGATATTACATCAACGTACTCAGCAAATGTCTCATTTGGTTGAAGTGGACTAGCCGTATATGGGGTTAAGCTCAAAGTAATTGCTTTTAGTTGGTCAAATATTTATCATTAGTAGAAGCCAAGTTTTATCATAGAACCCAAGTTGATATCTCAAAAAGCACCTCCTTAGAGAGGAAAGTACTAGAAATCATAAGTATAGCCATCATCATTAAACCATCAACATAAATGTATCTAGAGTATCTCTAATCAAATAGGATACCAAGGCTGCTCTTTACCGTGAGTGTGACTAATATACTAGTTTCTAACCCTTTGTAGAGGTTGCACACTTTACCCATGAGTCGTGATCCCTTTTTGCCTTGGGTCGATTGAACCCTCAAACACTTCCAAGGTGAGTCGGCAAGGTTTCACTATGTGGCCTTTATAAAGATTCTCCTATTGTGTAGCCTTCGGTTGGTTTCGCCAGTCGTACACACACAGTACTCCTCCCTAAGGGGGTGACTAACGAAACCAAATCGAATGAACCTTGTCAACCCCACCCTTAGCAGAGCAATCACTATGCCCCAGCCCCAAGTGACGGCACAACGGCGAAGCAAACTACACCCCTAGATTCCTCCAATTAATCAGCTAAGGGTATCCCATACCACCCTCATGGTTGTACTGTTATCCCGGGTGGTCTCTCAACTAATAGGTCCTTACGGAGAGGCTCGGGAAACAACCCGAGGCCCCCTAAAATGCCACAAGCTCATAATCATAATCAGAATGAATCATCGTATCATAAAGTAATTCTCATCATGTTCGTTGATTAAAGTAAAGCACTAGCATGTAGTTGATCATAAAAGTCCATCACAAAAATGTAATCAAGTACAGGATAAATAGAAAACTAGTCAATCCTTAGGTTAATCATATTATGCGGGACAGTGAATTATAAAGTAAATAGTACATAATAGGTCAGAGGACACTTGACTTCACCAAACTGCTTCTGCTCAGAGGCTTCTCCTGCAACTTCCTCGGACTCCACGGACGGAACGTTATTTAGGCGAGTGCGAACATACATTCAATATTCTTGGAACAGAAAGGAACAGTACACCATACAAGGGAAAACATTATAAAAATGTGCAATACAAAATAGAGCTCGCTTCTATGGTCGCACCAGGAAAAGAAACGCCAAAATCGAAGCTACGATTGAGAAATTATCGCGTTTACGTTATACAAATATGAACTAAAACATTTAATTCGACGTACTTGCATTAATCGACATTTATCAAATGTAACTAGAGTTATTACCTAGTTTTAATTAATCTGTTACACTAACAACTCTTGGTTAAATAAGTAATTTTAATAATATGAGCGACTCTAAACGAGGCGAATTAACGGTGCAAGACGAAGAGCGCAACATGTTGTATCGCACGACAGCACGCAAAGGTCACGTTGCACGGACCAATGTGACAAGCGAGGACTATTAAATAGATGACACCTTTATACTAAACAATTATTAATAAAAGAATATTTCAGTAATATTAACCATGTTAGTGTTTATTTATAAAAGCGCGAGTTGAAAACCCTAAATTAGATTTAATTGGAACGCTAATTCAATAATCATTGGTCAAACAAATATTTAAATAATTAGTTAAAGCACGTAACAACAGAGTATAATATTACTAACATGTCGACGACTTTAATATGAATCTAACGCGACTTGAACAGAGCGAATCAGATTTATAACGCAAAAGATAACACAATTTTAGATTAAACGATTTTTCTGTGCATAGTTTCCCAATAACTCAGGGGCTATTTTGTAAAATTACCATCTCCTACCTCTCTCTATCTCTCTTCTCACTGTCGCCATGGCAACTGGGGGGTGGGCTCAGCTGGCAGAGGGGAGGGCAGGCGCTCGGCAGCGGGGAGATAGTGGCCTTGGCGGCTGCGCTTGTGGGGGGAGGGCAGGCTCTCGGCAGGGAAGAGGCAGGGGCCACCGCGCCACGGGTAGGGAGGGGAGAGAGGGAAAGAGAGAGGGGGCACGACGAGTGGGGATAGAGGAGAGGGAGAGGGGGTGCCGGGATAGGGTTGGGCTACGACACACCGCAAACAATGAAGAAGAAACACGAAGAACAATGGAGATAGCTCACCATTGAAGATGGAGTTCGCTGGAGCCGAGAAGAAAATCGCTTATTGATGGCAAACCGGAGGTCGGAGCGATGAATCGAAGGCACCCGGACGAAGCTCTAGACGAGACGAACGCATCGGTACACTCTGATTTTGCCAAGATCGCACAAATTGAAAGTTATTGCTCACCAAAGTTATCGCTGGAGTTGGAGCTACCCCGAACTTCGGCGAGCAATTGCGGGAATTGTGGATCAAATCTGGGAAAGCGGTTTCAAGATTTAGAAAGGGCTCGACGAGTGGGTTCCAGCCATATACATATTGCTAGGGTTTGAAGATATTTTTTTGTAAGAAATCCATTTTTAAAATTAAAATAATTCCGGAAAAGGCTGAAATCATTTTTAATGTCCGAAAAATCTCAAAGGCTCCGAAAATTCTAGGAAAAAATTCCCAGGCATGATTTGGCACCCACTGAACTCAAGAAACATATTTAGAACTTTTGAAAATGTTGGAACTACCTGAAATGAATAGATTTTGGTTCTCGGAAAGTAGAAAACTATTCAGAAAAATATGAAATTTTTCAGAAACTTATACAAGATATATTAACATGTTTCAAACACTTCTTGCACTTAGAAACACTATGAAACAACATGAATGCAACAACCAAAGCACTTCTAGGGCTCACGCCAACATAGAACAAAATAACTCTCCATTATTTTAGAAAGGGGAAAAAGTAGAGAAAGGAGAGAGTAACACCTGAATCTTGAGTATAGAGCAAAGAAATTTTTGTACCCCAAAATTTAGGGTATTACACAGGATAGCAAGCCGGTGGTGGCGCGTCGGCTGTAGAGTAGGGGGGCAGAGTGTTGTCGGCGGCGTCGTAAAGCTAGTGCATAGAAATGGGCGAGCGCGATCACGTGTGGATGAAAAGTAGGGCACGATCCTCATAATGCATTAAACCTGTCGGCCAAGATCAAGGGCCGACAAAAGTGATCAATCCCCACATGTGTGTGAGATAGTTTGCCAGGCCCACACTAATCCCTGTCAGCCAGGCTCCATGGCTGACATGAGTTATTTATTCTCATGAGTAAAGAGGCCAACGAGAGTTATTTAATCCTCATCGGCTGACCTCTTGGCCGACAGTAATTAACTTAACTTTCGCCAGCGTCTTTATGACTGACGTTTATTAGTTTGTCTCTGTCGACATTTTAAAAAGCCGACATGGATTATTTTGCCCAACAAGAGTTATCCTGATTCCTGTTATGTGTGTATAATTAAAGCTACACGTACTTGGTAAAAAATAGAAATAAATAGTAGTTTAGGAGTGCGGGGGTATAATGCATGGACATTATTAGTAGCTTTGTAACATACTCCTATGTCAGGATATAGGACAGCTAGCTAGAGCAATAGCAGAGCTAGGTTTACGTGTAACCTTGGTGGAAATGTGGAACAGTATGTTCGCTTAATTTTCATAGCACATGTTCTGAATCTTTCTACAAAAAATTTCTTATACTAAATCGAGTTGGAGAATATATATTTGCAAAACCCACCCACCCAACCAAATTACCCCCACATCCATAACTTCCACTAAATCCACCAAACAAATTACACCCAAACGTAACACACCAATAAAACCAACGATTCATATTGGTTTGAGGTCTTGTACTTATCGAGTATGGTTTCTAATAGCTTCAGTAGGATTTATATGAAAAGTTTTAGTAAATTCATTTTGTTGAGGAATACAGACTCGTTAATTTTCCATGCATTAATCAAAGGAACGTACATGCATTCATCAGAATTCAACTTCTCAAATTAGGTTGTTGGACTCAGCTAATACCTAACAGCCTTCCATCAACAACTAAAACAAAGGAACACCACTCCTTGCCATGTTCAATCACACACCTCTCATTCTCGATAGTCCCAGGCTAGGTATCTATAAATAATGAACAATGAGGAAGGGAGGAATAAGTAGATTGAGAAATACTAAGAAGAAGATAACATCTCGACCATGATGATGAGTAAACAAATGCTCGTCTTGTCCCTGCTCCTAGTGTTGTTCGAGCTTGGATCTCTGCCGACGACATCGTGCAAAAAGGTCTTTTTCAACTTATGGGTGACAAACCAGCCAGCTAATGCCACCCAAGATGCGGGGTGTGCTAAGAAAGATGATGCGCTCTCCTCCGCCGACACCATTAAGGTATGGAATTACATCGACCCTGCCTCTCAATTGAGACCTGAAGATGGCGGTTACACGACCATTAGCGAGTCCATCGCCAACATCCCTGAGGACAACGCCAAACGCTACCTCCTTATCCTCAAACCTGGTGTTGTGTTCCGCGAGAAGCTGTTACTCGGTAGAAGCAAGCCTTTCATCACCATAATGTCCGAGGACCCCATGAACCCTGCTGTTATCGTCTGGAATGACACTGCCACCACCATGGGCAAGGACGGCAAGCCCCTTGGTGTGGATGGAAGCAGTACCATGGCCATAGAGTCCGACTATTTTGTCGCCTACAACGTTGTCTTCAAGAACGACGCGCCGCTACCAAAGCTAGGGGAAAAGAAAGGTGAGGCACCAGCACTGCGAGTGATGGGAACAAAGGCAACCTTCTACAATTGCACCATCGAAGGCGGCCAGGGTGCTCTGTACGACCAGACGGGTCTGCACTACTTCAAGGCTTGTGCCATCAAGGGAACCATCGACTTCATCTTCGGATCTGCCAAGTCATTTTATGAGGAATGCAAAATCGTTTCGGTGTTGAAGGAGGCATTGGTATTGCCATTGGCACCACCGGAGCAGGACCGCTCTAGAAATCCCATCGAAATCGCCCCAGGCAAGAGCGGGTTGGCATTCAAGACTTGCACAATCGAGGGGGAAGGAGAAAAAATTTACTTGGGTAGGGTGGGCACGCCTGTGATATACTCCTACACTAATATAGGTAAGGAGATTGTAGGCATAATATCTGATGGTCGGGACGTCCAGACAGTCGAAAGGTACCACTCCTATGTCCATTACATCCTCTCCTTTCTTCATATATGATTGTGTGATTAAAGGTGTTGTTCATTATCTATACTGATGAAAGGTGTTGTTGTTGCGTTGCATTTTTTATTATAGGGGGTACTACTGCGCCACTTTTAGGTGTTACGGGCCTGGGATGTCTCCAATGGTAACCTCAACTCTGACCTATGTCGAGGCAATACCCTTTCTCGGGATACACTACATCTCGGGGGAGTCATGGATCCCGTCCCTACCACCCGCTGAAGAATAAGCTATTGCAAGCATTTAGAGACATATCTGCTAGGAGCACCCTTAAAGTTAAAACAAGCAAGTTGTGCTCCTTTTTATATTTGATATTTGAATCAGTCGTGCGTAGCTCTCAAAAGTATTGCATACTTTGTTGTAATTTAGTGTGTATTTTATTCTCAGTAACCAAAACTTTTGCAATTATTAAAGATGTTATTTCTCCGACCAGTTTCCATGGGATAGTGTTTCCGAGTCCACTTCTTTTCTCTATATTATGGAATCCGCCTCATGTCAGTAGAATGCTAACTGACTCATCTCCCAAATAGAAAGCATGTACTACAAACACTTTTTACTTCGGGCCTCTATCAAAATTTAATTACTGACTTTTGGTAGCTTTTGGTCAACGACGACTTTCTCAGCTAAGAAGCCAAGCAAACTAGCACACCTAGCTATTTGCCTCAATCGTTTGTTGTTTACTTCAATTGCTTGTGATTTTGGTAATTTGATTAAAATAATGGAAGGACATTTGTTAGGCACTACCATAATGGAGGTCGTGGATTATGTTCCCACTGACTGCATAGTCGCGTATTTTGCATGAAAAATGTCGCGACTTGTGACTTCGACGGAGATGGGCGGGCGGCGTGGCCTTCTAATAAAATATTTTTTGCTATTTTAAACCCATTTTTATGTTACTTGTAAAATATTTTTATAGACAGCTTTATTACCTCGACCTCATGTTAAAATCGATTTCTACTGGCAGTTTTCTTAGCTCAACCGCCTATAGAAAAAATTATTTCCATAGGCCCCTAGTATTGGTGGTTGTGAAAAACGCCAGTGTAAATAGGTTTACAACCGCCAGTATAGAGTTGTTGTGTACTAGTGGTCATTAGGAAAGACATTTGTAAGGCACTACCACATGACAATGTATGCTCCTGTCTTTGTAAAACAGAAATAATAGAAGTGTAACAGATAATCTATAGATAATTTGTTTGGTGAAAAACGCTAGTAAGAAGAGTAGGATGGATCACGACCGGAGACGAGGGCGGACGAAGGCACAGAGGGGGCAACACACGAAAGCGCATGCGTGCACGAAAGTGGTGCATTAAAGTAGTTTTTATATTTTTATGTTACTTGACAACAAGTTGGCCATCCCCTCTGAACGAGCTATATTTGCAACTATCCAACAATTCCAAATTGTTTTGTCTATCCGCGAACAATCTTAGATGTACTACACCCCTTGAAACAATTATAAGACATTATTACAGTCATCAAATGTCACATGGGTATTTGACCCTATGATGAAATTAAAATATCTATGGTTGGATGAACATTTATCATGAGACAAAAGTGGATGATCAAGATTTGTCATGTAGGCACAAGTGCATCTAGCTCAGCATGCATGCATGCATGCACAATTAAAACAACAAACTGATAGGCAACACATCCATGAGAGCAGAGCCTTGAAAGCAGACATACGATCCAAACAATTAATCTACACTACTCTATTAAGACTCTAAAGTTAGCGTCCACAGCTAATGCCCCCGCCCCTGCATGTCTCCCCCTCCGCATAGGAACCCGCGAAAGCCACAATCGGACCCGTGCCCCTCCCCCTCTGCGCATGTCGCGACCGTGCCAACAACCGCTCCGTGCATGCCACCAACAACCAAGTCAATCCGCCTTCGATGCAGCCACGCACCACGCTCGAGACACCATGATCTCCTGCCTCTGTTTATAAAGCAGATTGTTGCCATCATCCGGTGAGTGTCGCCCCCAATCCACTGTTTTCTGAAGTTAGTAATTTATTTACTGCTCTATGTGGATAATTAAATATCACTAGATCAAATGTTGTTAGACACTTTTACACATACAAAAACTGTAGGTCTTGTCATCGAAGATACTGTAGAACCAGATGAATAAACACACTATAGACAATTTTGAAAAATGATGTGTACTGCAATGAAAACACACTAAATAAGAGCTCATCTTTTCTTGTTACATATGCAACACGCTACTTCACTTAATACAGTTGATGTCTTGGATTGCACTGTGTGATAGTTTAGCTTGTTGGCATCCGGATGGTCCAGGACATGGATCAACATGTTTCTAAAACTGTCTTCGAACCACACTATTGTACTGTATAATGATGCTTACAGATGTTGTGGTAGACAAACAGGTAGTTTCTACTATACACTTGTAGCTGCATGCTGTTGTAACCATTGCCATTGCTAGATTTTAAGAAACATGCTCTAGCGACCAGCAACCCATAGTGCAAATAGCTGAAAAAATTCATAGTCATAACTCATAATCATGTGGTGTGGTTTCGAATAGACATTAATCAATATGCATGAAAAACACTTGTGCATGACTTTACACCCTAAAACTTTACTAAAATACTGGTTATTTAGGTCACATTTTACACACAATTTTCTTAATGAAATGACACTCAATTCTCTTGTTCAACTTTTTTCTACCTAGCCGTCTGCATTTCCTAGTATTTGGTGAACCACAAAAGGTTTAAATGACTTTAATTGCATACCTAGCAGTAGCGAGGAATAAACTTTGGTTACCAACATCAGTGTCCTTTTTAAGCAATACATTCATCTGCAAGGAACTCTAATGTCCTGCTCACAATCTACATAGTTGTAGTTGTAAACCTTGCAGTGGCAAGTCATACACTGATACAAAGAGCTCACACACGCTACATATACATACTTGTGCCTTATACTTGCAAATTGTGAGCTCTTTTTGCATCAAACGTTTGTTGCTGGTAACATTATACAACATGAGTGAAACTATGTATATTTACTTTAGTTAGAGATGCAGATGACAATTTCACATCTTGTCTCTGACAACTTAGTCAATTAAATAATTTCACATACTAAGCATTACCTCCTTGTTTGTGTGTGCAGCCATATGGGTGTAATTACAGAAGAAAATCCAAAGCCAGGGGGTCGTTTCAGAAGCCTCTTCCAAGATAGAGGTAAGAACTATGAAATAGTCTGCATATTTGGAAGTTGAAAATTACACACTAGGTATTCCCTCTATTCCATTTGTGTATGTTGTTTCATTATTGTATACGCTGAAACAAAAACTAGCTATGGCCTCGTGCCCCCACTAACTTTGCAAGTATCTTGCTACGGTGCTACCTACTGAATTTGTTTGTCTCCTAAATTGTTCAAATTTAGTACGCGACAATAAGCCTAAGTGGGCCTAAGCTCCGAAAGTTTCATATGATGTGCAGGACTCCACTGGTGTATCAGATGGTGATTTTGTTTCTTATGTAAATGAATGGTGCATAGATGGAGCTACGGTTACCGGGAGCAACTACAAGACAACTCCAAACACTATTAGAGCCATACACATAACTCTAAACCAAGGCTCCAACGAGCAGCAGTTACCTCTAGCATAGAGCAGTGCTCCACTCCTTATGCTCTCCTCTGAACAATACCTTGAGATGTATCCCTAAGATTCCTTAACCAGCGAACCAATACTGCTGCACGATCTCTTGCAATTAAGATGTTTTGTACCTATGTTTCTAAATATAGACACTTATCAATATCGTTAAAAAGGATTAGATTAGTGTATGGTTGTCGATATATTTGTCTGTCATTAAAAGTTCTATATTGACTTCTTAGAAATAATTTATGTGATATTAATAATGTTTCCACACGTATTTTACATATCATAGTGTTGTTTGTTTTTCCGTATCTATGTTTTATATATGCATGCCTTGGACAATCTGAAAAAACAACCCAGCCTAATCAGCGTGGAGCTAATTTGACATCTCATCCGAAGCTTTAGACTCCAACAAGGGAGCTACCAACCAGCTAGCAACGTACCCAAAGATTAATTGCAGGACACAAGCTAAGAAAACGACCCTCACAAATCAGCACTACAATACACATCATATGTACATAGCAGACAATATAAAAGGCAAACAAAAATAGATAAAGTTTAGACATTGCTTTATGTTGTATCTCGACGACTGGATGCATGGGAAAAAATTTCTTTGCATCCTAGATGTTGGCATCGATCTAGGCGTCAATGACTACTATGATTACAGACGATAGTGCTCTCTACGGCAGAGCGGCCGGTCCGTGGTTGAGGGCCGGATGGTCCGCTCTTGAGCAGAGGCGAGAGTTCACCAACAGCAACTGGATCTCTCTCCCAGGAGGGACCCTGTGACACCCTAGTGTCACCTAGGGTTTCTTCCCTAAGCTAACCCCAACCTATTATCACATGTAAACCTAATAAAGGAATGAACATCAAAAGAAAATTAAGAGCAAAGATTTATAATGAGTCTTCTTAAACTCTCCTTAACCTTGTCATGAACCTTGTGAGAGAAAGACTCTCAAGCCCTAATAAATCCTAAGTGAGCCAATTTAAGCATAAAGGGTAATTGGGAGAAATCTTGGGGGGAAAATGCAAATTTTTGATTTGACCAAATTACAAAGTTTTAGTTCATCAAATAACTAACAAATCATAGTAAGAGAGTTTGACCATTTGGTTTTTCCAAAATTCTCAAATCAGCCCTTGAACCATGATCCCATGGAGAAATTCAGAATTCTGAATTTCTGAATTTCCGACCCCTTTCCAAGGATCAACTGCGTTCTCTGTTTTTCGAAACTCAAAACCAGGAAGTCCAAATATCAAAGTTGTGCTAAATTCGCTTGAACACGCCCTGGAAAAATTTGAATTCATTTGACACGGTTTTGGCGTAGTTTGACCTCGGGACTAGACATTCTGACACTGGCACCTTGGTGATGCTACAAATCCCTGTCCCTAGCCTAAAACCGCGCGACGTCCATACACAAAAGACAAAGCAAGGTCAGGTGAACAAATCCTTCATAACGATCTTGCCCAAATTCGCAAAGATTTGCACCCGATCAGCGTTAGAACTTGGGCAGAGGCAACGGTTCCACGTGTTCGACCGTGGCTGACACCTCGGTTCACGCCCGTTCGCGCACCCGCGCCCCCATTGCACGCCCGCGCGCGCTCGCTGGTCCACGGCCGCCCGTGCACCGCGCCGTGCCTATAAAGCAGCCCCAAGCCTCGGCCATTCCTCCCCGCGTGCTCTCAAGTCTTGCCCAAGCCAGAGATCACCGGAATTTGCCCCGAGCACGCCGTGCCACCACCCGCCAAGCTTTCAGAGCCTCGGCCGCCGTGGCCAGCTCTCTCCAGTCGCGTCCAAGTCGCGCCAACGCCTCGGTTAGCTTCGCCATTAGCCCGTGAAGCTTTCCAAGTCCTCGGACCCGGTAGAACTTCACCGGAAGCCTGGGATCACCCTCGCCAGACTTCGGTCGCCCGCCGCCGCGCGTGGATCGAGCTCTCCGGTAAGCCATTATCAAATTCCTTGTACCCATGTCTTCCCTAGTACCCAGTGAAGCTCTCTGACCGTTCAATCGACCTATTGCGCCGTGAGTAGGCCGGATTCCTCGCCGCCGACGAGCATCTCCGCCTGCGCACGCGGACCGGCCGACTCTGACCATCCCCGACGGCGACCCGCACATCGTTGTGATCCCCGAGACCTCCAATACGCCCTCGACCACCTCACCGAAGCAACCTCACCGCCGGTAAGCCCCTTTTCTCCACCGCGGGTACTGTTCAATTGGGGACAGGACCGCAGGTTCGATTTCCAGAAACCCTAGGGGTTTTCTGCAGAGCCGTAGACTCGAATGAATAGTGCTCCGGGGACCTGTCTGTTATTCTTTTAAGAACTTCTGCCAGGGACCCCAGCGCAAAACAGTTTTTCTTTAAACCATTTTGATTTAATCTTTATTATTTAGCAGAAGACTTAGCAAATTCATAAATTGAGAAATACTTAACCAAAATTTGTCAAACCAATTTTGCTGGACTCTAAATATTATGGACTGTCAATTAAAAATACTAAACCCCATGCTTTCTATTCTAATTTTTAGAGTTTGGAATTAAATATAGAAACTGACCAAACCTTGTTTAATTAAAGAAAATTTGTTGTGCTTCTGTGCTGAACTTAAGAAAATTTGTATTTGTTCAAACCCCAATTAGACCCTGTTTAAAAATAGTGGGAACCCCAGTATTGAAAAATTAAGTAGGAATATCTATTAAAAGCCATTTCTACCCAAAACTTAGGAAAATCAGAGAGGCATTAGGAATTAATGAATTGTGAATAAAATTATTTTTCCTAGCCTACTTGAGTAACAGAGAACCTTGGAAAAATAAAAAGACCACTAGTCCAGAACAAAAGTAAAGTGAAATGTTTTATTTAGCACTATTCCAACTAGGAAATCATTATGGGAATTATAAAAACAAATCCAAAATTGTTAATAAAAATTCTGCTGCTGATATCCCTGCGAGTGGCCATGCTTATACCGCTGAGATGAACTGTCTGGGAAACAGGGGCGACTGTTTCTCCCGGACTGGGGTCCACTCATCTTACGCTTCTAGTCTTCTGTTGGAACTTGCTCTCCCGAGAAAGTTGATCCAACGGGGGAGTGAAGCAACGTAAACAGGGTTTTTGCTCGAGATGGCAATAGCTCTGTTAATCTAGCCTCTCAGGGGCACTGTGCGGGGGTATTTATAGGTATCTGAGTGCCCAGCGTCCAGTGTTAAGGACGCATGTGCCCTCAGGCACCTAGGTTATCCCCGGAATATTCCCATAAAGCGGGGTTACAGACCGTAATTACAGGGAGACCTTTACAAATTAGGCCCGTAATGCGCAGCGACCACGCAGGGCCTGTTACAATGGGCCGGATCACACGTGGGCCTCCATGTTGGACGAGGTCGCAAGATGAGACGACCTCGTCACAGGTCTTCGTCCGGCGACGTGTGGGACGAAGGGTAAGTCTGCCAGTTGCCTTGTCTCCGTTGGTGCAGCGAGGTCGGCGAAGGCATCGAGCGAAGGGTGGCGTCTTCGCCTTCACCCCAACATTTGCCCTCCGAGGGACCAGTTCGACTAAGTCATCTGGTGCCGAAGACCTCGCTAGATGGTGGAGACGCTGCCCTCGCTCGAAGTGGTTCCGCGGGGGTTTTTGACATGACCGTTGATTGACGCCGTACTATTGGATTGCGGGTTTCCCGAAGCGCCTCGCCCTGTGTATAAAAGGGGGCGGGGGGCGGCGCGTTTTGAACTTTATCTTTCCACGCACCGCGAAAACCCTAACTTCCTTCTCAAACCGCTCGCTGCTCGTCTGCCCTCCTTGCTCTTGCTCGTTGGAGATCTGGCCCGTGTGAAGCAGATCGCCCGCTGCCGCCGACGGTACGTAGCGATGTCGTCCTCTTCCTCTTCTGCTACCGCTACACCGTCGGCCGACGCGTCGTCCGAGGAGACGCTGAGCAATGTGGCGGCGGAGGAGTTGCGCGTCGGCGACACAGTGGAGTTCGGCGTGTCGCGGATGTCCTCGGTCCGCGTGCAAGACATGCAACAGCTTGGTTATTTCGGCGGCGGAGTGGCGCGTGTCCCGGGGACGGAGGAGGTCCCCGAGCCAGAAGGTGAGTTGGTTGTCTTCGAGGCTTTTTTCGCCGCTGGCCTTCGTCTGCCCGCACATTGATTTGTGGGAGAAGTTCTGCGTAGATTCAACGTCCAGGTCCACCAGCTGACGCCAAATGTCGTGGTGGCTCTGGCGAAATATGTCTGGGCAACGACTTCGTACAGCGGGCAGCCCTCGGTCGAAGTCTTCGCGAAGTATTATTGTCTGCATTGGCAGAAAAGGAAAATCGGAAATAAGATTGCTCAATTTGGATCTTGCACGTTTACGCCGAAGACGGGCAAGACTTCGATGGAAGTCGTTAAGTTGGTTCCCTGCGCCCGCAATAAATGGGGCAACTGGTGGGAATTTTGGTTCTACGTTGCCGAAGGCACAGTTGAAGACCATCTGGGGCTCCCCGTGGCCGAGATGTGTTCGCATTATTACTCAGCGTACCCGCAGTTTGAAGTAGCGGAGGAGGATGCAGACGAAGGGGCCCTGTGGTGCGCGGCCGGCATGAGTAGCGGGCGCGATCTGGTTGAGGAGTTTGTCGCGTATGGGGTGTGGCCCTTAGCGCGTGGCTGGGCGCTGGGTGAAGTATGCCCTCGCTAGATACCTTCTCGTGGCGGGATGCTGGTGCGGAGTCCCGCCTTCGCACTGGATTTGCATGGCCGAGATCCCGCCGCATTCGTGCGTGAGGTGGAGGATGGGGCGGTGCGGATTGTTGGTCGCTACGTGCCAAAGACGGAGGCCCAGCGTAGTTGGGATATACGCGGATCCAACGATCGCTTGAATAGGGTAATCGAGTTGAACCGTCTGCCGTATGGCGGTTATCCCGGGCAAGACGTTGTCGACCGCCGCGGGAAAAAACCGGCGGCTGAGACTGAAGACGACCTGAAGACGACCCCGCGCCGACGACCGCCCCATCCACTAAGAAGAGGAAGCTAGGTACTGCGATGGGAGGACTGGGGGTCTCCGATAGTTTTGCTATGGAGTTGATGGGGACATGCGCGGCCCCCGGGGGAAGGATGTCTTCGCCCGAGCTCCGGGAGTCTTCGGCGCGGATGCTGAAGGTTACCGGGGGTTGGTGGCCTAAGAACGTTCCTATCCCCCGCGCGGCCGGCGAAGACTTTTTTACATCTCGCATGGTTCGTGACTTGAGAGTGTTTCCTTATGGACGGAATATTGCTTCTGTTGTGTCGGTAGTGATGGACAAGGATCGTCAGGAAGCTGCGCGGAAGCGCCGGGCGGTCATCAGGCTGCCCGAGGCTAGGCCGAAGAGGGCACGGGGGACTTCGAAGGTTGCCGCCCCCGGCGGTAGCCAGCCGACGCTGGCGGCGAAGTCGGCCGCCCCTGGGTCCAGCAAGGTGCCGGAGGGTGTGAAGGCGGTCGGCGCCGGCGGAACCAAGTCTGCCTCGGCCAGGGCCGCGAAGGCCCGAGAATTGCCTTCACCGGGGAAGCGCATTGTCGATTTCGGCACCAATATTAGTGTTGGGGGCCTTCGGCTTCCGAAGGTCCTCAAAAGCGTGATTTGACAATGTTTTCTAAGTATGCGAGCAGGTATCTTCGGAATCAGGTTGCGGATATACAGAAGCATGGTCAAGATGAAGCTTGACTGGGACGGTGATCACGACGAAGGATAAGATGATCACGAAGCTATGTGCAGAAGAGCTTCGGCATAACGACGGGAAAGGGAAACCGACTTAAAGATGAAAAGCCAAATTAGACCTCGAAGAATTACTATATAGTTATTGATAAATGTAAAGGGCATTAATGTAATTTTGCATGGGCTGAGACCCGTGCCTATAAATAGGTGAACAGTATTCCTGTACTGTTCACGCTGACTTGGCATTCACTTTTGCGTCACGCCTGTATTCTCATTCCTTCAAACCGAAGGTACATTTGTAATTTACTATTGTTTACATAAGTAATATAAATGGAAATAGATTAATAATAATGTTTACAGAAATTATGTTACTTTCTGTACTATGTATGAATGTTCTCTATCTTTTATCATGATCATAAAGATATGTCCTTCATGACCTTCGTCCTAGATTCATTATATCCGAAGGGAAATAATGATCTGAAGGACGAAGGGCTTTGATATTTAACATTCTATGTTGCCTTGTTCTTGATTCATAGCATTTGAGAACAAGTCCCCAACATTGGCGCCCACCTCCGGTGAACTCACTTCCATTTCTTGAGCTTTGAATACCTTCGGCAAGCATCACCTTCATCATGCCGCCGAAAAAAGCTTCAGTAACAGGGGCTGCCACTCTGCAGCCGCTGGACCCCAATCAGGACGTCCTTTCCCTTAGGGAGGCCCGAAGCCAGAAGAGGAAGGCTGCTAGTCCAACGCCTCCGGAGGACGACTTGGATCAGGAGATCCAAAACTTGGAGATCCTTCAGCAGCAGGTACAACGAAAGAAGGAGAAGATGGCTCGTCTAGCTGATCTTCAGAGACAGATAGATGAGGCTTCAGAAGAGGTTCGTCATCTTGTTCAAGATGATCAGAACCGAAGGCCTCCGCGCAGAGAGCTCCATCAAGAAGGCTTTTACAATGAGGACGACTGGTATGAAGATTTCCATCATGGAAATTTTGCTTTCGATGATGCTTCTCCTCTCTCTCAACAGAATTGCAGGCTACACCATGGCCCCAGTCTTACAAACCACCCCAACTCCCCATGTACGACGGTCATACAGACCCGAAGCAATTCGTGATGAGCTATGAAGCAACCATATCTTCGTATGGTGGCAATACTGCAGTCATGGCAAAATCTTTTGTCATGGCCGTCAAGAGCGTTGCTCAGACCTGGTACTCCTCTCTTCGGCCAGGGACAATCACTTCTTGGCAGAAGTTGAAGGATATGTTGATAACTAGCTTCCAAGGGTTTCAGACGAAGCCAGTCACTGCTCAAGCTCTATTCCAGTGTACCCAGGACCACGAAGAATACCTCCAGGCGTATGTCCGAAGGTTTCTGCGTCTGAGGGCACAGGCGCCAACAGTGCCCAATGAAATTGTCATTGAGGCCATGATTAAGGGGCTTCGGCCGGGACCTTCAGCGCAATACTTTGCCAGGAAGCCACCACAAACTTTGGAGAAGCTGCTCCAGAAGATGGACGAATATATTCGAGCTGACAATGACTTCCGCCAAAGAAGGGAGGAAGCATTCAGGTTCTCTGAAATGACCAGGGGCTTCGGAGGAAGATTTCACCCGAGGCACGTTAGGTCAATTCATAACTCTACTCAAAGTGATGATCGAGGGAGCCAGCAGCAAAGGCCACAATACTCTTCACAAGCTTCGGGGCAGCAGCAAAGTTCTTTTCGGCCGCCAGCGCCAAGGGGCAGAGGCGCCAGGGGCTTCGGGGGAAGGTTTGGATATCAGCCAAGAAAAATTTACTGCCTATTCTGTGGTGAAGACAAGGGCCATACCACCAGGATGTGCCACGTTACCATCTAGAAGCAGAAGGAGATAGCAGAAGCAGCAGCGCAACAAAGTCAGCCGAAGCAGGTCATGCATACTGTTTCATATCATTCGCCTTATATTCCAGAATATGTAGGCAACCACCCTGCAGCTTCTGTTGCTTCGGCAAGCCAACCCCAAGCATCTTGGCAGCAGCCTCCACCGCCACCGCCGACGCAGCGAGGACAGCAGCCAGAAGGGAGTCAGCACAATCACCTTCAGAGGGACTTCAGAGAGGAGTCCGAAGCTCGCACAGTCAATAGCACTGTGCCAGAGTCGAAGCACATTTATTGATAAATATCCTACCTCAACAACAGTTTTTTCGCATTTTTACATTCAGTATTACCTTTTTTTGTTAATAAGGAACAATTATGAGAAGCATACGAATATGTCTTTAATCGTTTTTCAATTTCTTGTAACACTTTCGTCTTTTACCATAATAAAAATATGTCTTTTCCATAGGCTTGAGTTGCCGAAGCATACGAATTTATGGTGGCATGAAGGACCTTTGTATTATCAAAAATTTGTTCTAACGGACACAGTGCAAATTGTTCGAAACAGTAAAAAGTCGTTCCTAAGGGAGCGCAGTGTAAGTTTTCTGAACCTACAGCGAAAAGTCAGCGCTGATTCCGCCGAAAGTAAAAGGCGAAGAAGCTCCTAAGGGAGGCTTACAGCGAAAAATAAACGCTGATTCCGCTGAAAGTAAAAGGCGAAGAAGCTCCTAAGGGAGGCTTACAACGAAAAATAAACGCTGATTCCGCTGAAAGTAAAAGGCGAAGAAGCTCCTAAGGGAGGCTTACAGCGAAAAGTCAGCGCTGATTTAAAAAGTGTGTGTGCTCTATTACAGGGATATGTATCTGCGGCACAAATATCATTTTGCATACATCATCACATCATTCTGCATAACATAAGCATCATACAGCATATTGCATGTGGAACAAGAAGGGGATACAGTGTTGATCTTCGGAGAATATTTTGGAAAAGAGAAAATCGTGCTAAGGCACAAGATAAATCGAGACGAAGTGTAGCTTCATTTAGAGGCAACATAAAACTTTTTATAGCTTCGGAGAATATTTCACGAAGCTTGGATATTCTTCATCAGAGAAGTATGCAAATTCTTGTGATATAGAAAAGACACGAAGCATGAAAAGAAGGGAAGGTGTTTTTTTTTCGCCGAAGGCTCAAAAAATGGTATGTGTGCAAAATTTCATGCATCGTAAAGAATTAAACTATAAATAGATTATATATTACGTTCAAAGTTACAATGTATTACACATGTTACGTTCCAAATGTTTCTACAATAGCATTTAATCCTCCTTAAAAACTATTTCTGCAGCTTCGTTCAGTAGCTGGTCGACAACCTTGTCCCTAATGGCTTCGGCCATTTTTCTAATTTCATCGTCCCCCTTCGGGTGGGGGCCCGGAGATGCCTCAGCAGGTTCTGAGGGAAGAGAAGATACAGCTATATTACTATTACAAACCGCGAGCAAAGTCTGGAATTAAAAATTACAACATAATAAAAACCACTAATTAATACCTATTTGCCCTTCGGGCTCTGTACTTTTCTCGGCAGCTTCTGTTACTTTTCTAGCATCGTGGATGCCTTTTTCACTCTTTTGAATAATTTCTTGCGCCATTTCTCGGCCGCTGTTGTCCCAGATATCGGTGAAGAATTTTCCGCCGACAATGCTTGCTTCGGCTGAGGGGTCTTTAATGTCTTCGGAGGACAAAGTAGCTTCATACTGCGCTAAGGATTTTACATGCTCGCAACCTTTCCTCTCCAAAACAGTAGCAATTCCTCTAGCACCCGAAAAAGCACATATGTCACCGCGGCTATTCAGGATTTCCTCGAAGGCCTCAGCTTCGTGACTGATCCATTTAATCGGACCTTCAGGATTGCCCCTTGAGAAATTCTCTTCACTAGAGAATGCGCCAACGTTGGCGAAGCTAGATTTTATCTTCTTAACACATTCTATGGATTTAACATAGCATTTTCTCTGGGATGCACGAAGCTCTTTAACATTTATTTCCAAATGATCGGCCCATTGATCACTAAGCTCTCGTTTTGTCTCTTCAAGTATACGTTCTTCTTTAGCTCTAGCTAGCTGTTTCTGAAGATCTTTAATTTCGCGCTTTTGGGCTTCAGCCTGGGCCTTTGAGGCAGCTTCGTCTTCTTTTATCTTGTCCACCAATGTAACCAGAATTTTATCCTTTTCCAGAGCTTCGTTTCTCAGTTTAATAACCTCTGATCGTAGGTTGTTGAAAGCAATTTCATAGCTCTCGTCTTCGGCATTCTTTTGCGCTCTCAACGCGTTGCTTAGTATTAAACCCTATATGTAAAAGAGTTGGTATAAGAATAAAAGAATGAGTTGCAAATTATAAAATTTCCAAACACGCAGTTCTCGTACCTTCAGGCTATTGTATGCAAGGCTATCCGCAAGATCCTCCTTCGTCATAGCGCATAATCCAGCTTCAAGCTTCGGAAACCCCATGCTTCTAGCCATTTCCCGGCAGACAGATAATTCTTTGTTGTCTGGGAGGCAGTATAGGAAGTCATCTTCGTCTGTCCCATTGAACACTAGTGCCCCCTTCGGATATTTCAATTCTCTGGCATAGTGATTAGCTTCAAAAATCTCTTCTTCGGATAATTTCTTTCCCGAAGCGTGTCGCACAATATAATCGTATATTTTTGAAGGTGCTTCGGGGGCAGCAGTGTCGGTTTCTTCAACCAAAATTGGCTCTGATATTTTTATTTTCTCGGCTGCCTCTGCAATGTTCGTTCCTTCGGTTTCAAAAGGTTTTACCTTGGTTGGCTCTGAGGGCCCAACTTCAGTTTCAAATTGTTGCTTCGAAGCTTCGGCACCAAAGGCTTCAGTAGACACTTCAGAAGTTTCAACAGTTTTCTTTGGAGTTATGCTTGAAGATTTAATTGTCTCCAAAACATCTAATACATTAACCATTCTTTTTGTTTTTGGGGTTACGATTGGACCTTTCGGCACCAAACTTATGATGTTTTTGCTTTTTCAGTCCTTGGTTCTTCCAATTTTTCTGTTGCTGGCACTTCGGCCAGCTCTTTGATTTCTGGCAGCAGAGTCTTTGGTTCTTCCAATTTTTCTGTTGCTGGCACTTCGGCCAGCTCTTTGATTTCTGGCAGCAGAATTAATTCCTTAGCTTCGGGGGCCGAAGAGGTCTCACCGGCGAGCTCAGGCACTGTGGCTAGTTCAATGTAACGTGGCCGGTGTGTGAGAACCTTTACCCTTTTCCTCTTCGGCGCGGGCTCACTAGGAGCGGCTGAAGCAGTTTCTTTCGCAGAAGAAGTGTTCTTTCTTTTTTGACCCCGCACTGGATAATGGTAGTCGGGGTACACGAACCCAATTGCGTCAAATACTCGGTTCAGTCTTTTCTTTTTTCGGCCTCCGAAAGCTGCTGACAATGCAGTATCTTCGGCCTTTGAATATACTCCAAGCAGTTCATCACTTACAGTTTCAATGCTTTTTAGCCAGTCATCATCTGGCTCAACGAATTTATCTCCAAACATAAAAGTGTACTTCAGCCTGACTAGTCCACCTTCGTCAGTCTCTTTAATGGTCTCCAACGGCATTTCCCATTTTTCCACAAGCGGCCGTACTCTGAAGGCAATGTGTTCTTGGACCAAATCCCTCGTCCCAATAAAAGAGCAAACAACTCTGAAGGCTCTCTGGCATTCTTCGGCTGCTTCATTCATTTCCACCTTTGGCCTCCGCAGGCCGAAGCGTTGCCAGATGGGACACATAATGATCTTCTTTATATCTTCTCGAGATTTCAAGTCATTCTTCACGTAAAACCATTCCGTCATCCAGTCGCCAGGCCATCTCTTTCGAAAGGTCGGCACTGGGCAGCTTGACCCAGACCGGGAGCCGAAGCTGTAGTAGCCAAAGTTGTTGTGATATTGTTCCTTACCTCAGGGTTTTGTCTCGTATAACAATTCGTGTATGTTGCAGAAGCTTTTCGCATCAGGTTCCAAGCCTTGGCTTCTCGCGGCCCACACGAAGATATTCATCCTTATGATTGCTTCGGGGGTAAGTTGGTGAAGGTAGATTTCAAATATCTTCAGCACCTCTACAACAAAACTGCTTAGGGGAAATCATAGTCCAGCTTTTAAGAAGCTTCGGAATACTACGACTTCATTTTCCTCAGGAGTTGGACAAGTCTTCTCTCCTTCGTCGGCCCTCACAACGGACAAGTCCCGGAAATATCTTCCCCTCATGTTGACAAGATGATTTTCTTTAATACTTGATTTGCCGAAAACCGCATGGCTTGGTCGCCAAGGTCGATCTTCGGAGTCTTCACCACCACTATCCACATCATAGCTGTCGCTGTCACCAGTATCTTCAGATAAACCTTCCAAAATTTCTTTAGTGATCTTCTCTGTATTAGTCTTCGACATAGATTGAAGAAAACCCAGATGCATTTCCTCAGAAAGACTCAGCTTCGAACCACCAACAGCTTTGTTATCTTCAGACATCCTTGCAAACGCTAAGAAAGTGCTCTCAACGCCGAAGCCTTAAAATTTAAAAGGCCGAGCAAAGGCTGTTGCACGTAGGCTAAATGTTGGGTGAGTAAAAACAGTTGGCAAGAGAGCGTGTCAAATAACTCGGGATGAGCTCTTATTTGTACGCCCAGAGCGTTGGAAACTGGAGGGTCCCGCTTGTCAAAGACTGTTGCTATTCTAGCAAAGAGAAGGTGTTTTTTCGGACCTTCGGCTTAAGGCCTTCGTCCATATCGCAATATGAATTTATCATTACAGCAAAATTAATATTGCGAGGGGCTACTGTTGGGGGCCTTCGGCTTCCGAAGGTCCTCAAAAGCGTGATTTGACAATGTTTTCTAAGTATGCGAGCAGGTATCTTTGGAATCAGGTTGCGGATATACAGAAGCATGGTCAAGACGAAGCTTGACTGGGACGGCGATCACGACGAAGGATAAGATGATCACGAAGCTATGTGCAGAAGAGCTTCGGCATAACGGTGGGAAAGGGAAACCGACTTAAAGATGAAAAGCCAAATTAGACCTCGAAGAATTACTATATAGTTATTGATAAATGTAAAGGGCATTAATGTAATTTTGCATGGGCTGAGACCCGTGCCTATAAATAGGTGAACAGTATTCCTGTACTGTTCACTCTGACTTGGCATTCACTTTTGCGTCACGCTTGTATTCTCATTCCTTCAAACTGAAGGTACATTTGTAATTTACTATTGTTTACATAAGTAATATAAATGGAAATAGATTAATAATAATGTTTACAGAAATTATGTTACTTTCTGTACTGTGTATGAATGTTCTCTATCTTTTATCATGATCATAAAGATATGTCCTTCATGACCTTCGTCCTAGATTCATTATATCCGAAGGGAAATAATGATCTGAAGGACGAAGGGCTTTGATATTTAACATTCTATGTTGCCTTGTTCTTGATTCATAGCATTTGAGAACAAGTCCCCAACAATTAGTGTGGACGATTATCTTGTTGGTAAGTCGTTGGCCCGAGATTTTTTTTTGACTCTTGATATGTTGCAGGATCGGGCGAGGGGCAACTTGTTGTTGTTCCGCCTGCGGTGGCAACCACGGTGTTTGCCACGGTGCCTGGCGGTGAGATTTCGGCGCTCACTGCCGTCAAGGACGAGGCGGGCACTGTGTCCCGCCGGCTGAGGGAGGCGTCGCAGCGGCTGAGTTAAGTAAGTTGAGCTAGACTTCGGTGTTTACCGCTTTCATGGGGATTGTGGTCTTATGTGTGTTTTTAGGCGGCCGACTTCGCTGACCGCGTGGCGTCGGGGGCCCTTACGGCAGTTGTGTCTGCCGAAGTCGAGAGACTTCAGGCGCAGCATGCTGACGCCGTCCGGGAAAAGTCGGCCGCTGATAGCAAGTGCCGCAAGCTGGCGGAGAAGGTGGCCGCCCTGGAGGGCGAGAGGACTGAAGTCCGGCGCCAGCTGGTGGAGGAGAGGAGGGAGGCTAATCAGGCCCTCGCCAAAGCGCAGTCGGCGCAGGCGGAGGCCAATTTGGCGCAGGTGGATGGTAGTCTCGCCAGCCAGCGCGCCGAGGAATGGGAGGCGTGATTCAACACTCTACAGGCCCGCATGGAGACGGCCGAGGCTTCTACGCGCTCGGAAGTTGAGCGGACGTGCAAACAGCTCATGGATTCATACCGTGAGCTGGGCGCGCGGACCGCTGACTTCGAAGTGCCCGACCGAGAGTCAGGCCTTCGCTGCCTCGAGTGGCTGCAAGAGGAATTGCTAGCGCTCCCGACCATTGTGGAGGGATTTATGTCTTTTGCCTCCCTTGTCACCTGCGAAGGGGCGATGAACGCGCTGTCCCGCGAAGGGTGCAGTCACTATGAGGTCTTCGACCGATCTGATGAAGATTTTGAGCGCGAGATTTACAAGGTCGAGGACCCTGTGCTGAAGGACTCCGCGGGAGCCCTCTTTGACCGGATGTGGGGCCCCCACGGTCGGGAGGTGGTTAGGGAGCGGTCCGACCGGGCGAGGGATCAGGTAATGTTTATCTTTTGTTTAGTGTTGTTGAATGTGGGTTATACGTGGTCTTGCTGAATCGGTGTGCTGTGTTGTAGGCGGCGCGTGCCGAGAACGTGGAGGACTTCGGACCTTTGAACAGTGCGCGGCCCGAAGCGGAGGCGAACCCGGAGGCGGCCGAGGCCGCGGTCGACCCGGCGCCGCCCCCGGAAACCGGCGAGGGCTTCCTCGCTGCCCCTGCGGCTACTGTGTCCGGTGGTGGCTCGTCGCCAACCGCTGTGCCGAGGGCTGAGGATCCCCCGAAGACGGTGACGGAGCCGGCAGCGGAGGACCCCACGGCGGCTGGGTCTTCGCAGGTGGCTTAGTGTGTGTGGGTAGTTAGAGAATTTTGTCTATGTTGCTGAACCTTGGTTGCTGCGCAGGTTCAAGATTTTGGGCCTGCGCACGCAACCGCTACTGCTAATTTTGTGGCGGCTTCGACCGTGGATGCTGGGAATGAATCGGATGAGTCTGCTTCTAAGTTTTCTGATTTTGGTGACTCTGGGAGCTCGGTTGAGTGGACGGAAGAGTCTTCGGATGAGGACTTGGATTACTTTGTGGCCTTGGATGTGGCAGCGGCGGAGGCTTCGCCGCGTGCTGCGGATGCTGGAGTTGTGCCTGGTCCGAGTGTTGGGCGTAGGCGGCGAAGGGCGGTTGCGAAGCGTAGAGTGAGTGAGGTGGATGGCGGTCGGCTTCGTGTGGGCAGGGCTGGCAAGCAGGAATTGTTGTCCTCGCCGGCTGGGCGAGTGCAGGTGAGGGGGAGTTGCGAAGTCTTTTTGAGGGTGAGGAGCTTAGGATAAAGCTATTTAACTATAGGGAGATGGGAATTATTCCGAAGGTTGAACCGATGTAAGGTGTGATGCCCTCGCTGTACATATGTGACTATAGTTTGTATGATGAGGCTTTGCGCCTTCGCGCATCCGGTTATGTTCATAAAGGCGTTGCGCACTTGGTCTAGTACGTTTATTATGTCGGTCCGGCTGCGCCTGTAGTCGGTCTTTGCGCGGACAGTTTGGTGTAGGGTTTTGCACGGGTGGTCTTTTGAGGAAGACTTCGATTTTTCACACTTGTTGTGCTAGTCCGGCTGCACCTTTAGGCGACTTTTGCGTGGATAGTCTTTTTGAGGAAGACTTCGATTTTTCGCACTTGTTGTGCTAGTCCGGCTGCACCCTTAGGCGACTTTTGCACGGATAGTCTTTTGAGGAAGACTTCGATTTTTCGCACTTGTTGTGCTAGTCCGGCTGCACCCTTAGGCGACTTTTGCACGGATAGTCTTTTGAGGAAGACTTCGATTTTTCGCACTTGTTGTGCTAGTCCGGCTGCACCCTTAGGCGTCTTTTGCACGGATAGTCTTTTGAGGAAGAATTCAATTTTTCGCACTTGTTGTGCTAGTCCGGCTGCACCCTTAGGCGACTTTTGCGTGGGTAGTCTTTTTGAGGAAGACTTCGATTTTTCGCACTTGTTGTGCTAGTCCGGCTGCGCCCTTAGGCGACTTTTGCGAGGAGTGTCGCACGCTAGGGTGGCTAGCGCTGCCCCTCGTGGTGACTTTGTATTGGTTGAATGTCGAAGACCGTCGACGCGGTCTTTTTTCGACATAGATTTTTGCGGGGGATTTTTCACTTGTATATTACATGACTCCGCCTCGTTAAAAACCGCACCCCTGGGAGGAAAAGAGTGCGGGCCAGAATAAAATTGTTTTTGCGAATTAGAAGGGCGAGCTAGCCCTAAGGAGTCAAACAAAAAACTTGCGGAGATTATCAATGTTCTAGGAATGCTCCAAGTCCTCGCCGAATGGCGTTGCGAGCCTGTATGCGCTGGGGGACGCCTTCGTCTTGACGATGAAAGGGCCCTCCCACTTGGGCTCCAGCTTGCCCCTGGACTCTGTCCGAGCTGTCCGGACGAGTACGAGGTCTCCTTCGCTGAATTCCCTCGGGATGACTGTGTGGTTGCGCCATGCTTTTGTCTGGGCCTGGTATTTGTTTAGGGCCTACAGGGCGAAGACACGGTCTCCATCGATGAGGTCCTTCGAAGTGGGCTCGTCCACGTCGGGGACAGCTGACGGGACTGTCCGTGGGGACCCATGTTTTATTTCTTGCGGGGTCATGGCCTCCAATCCATATAGGAGGCAGAAAGGGGTGAACCCTGTCGCCCTGCACTCAGTCGTGTTTAATGCCCAGACTGCTTCAGGTAACAACTCGGCCCACTTGCCTTTTTTATCGTCGAGCAGCATCTTCTTGACGGCTGTGAAAATTTTGTCGTTTGCGCGTTCCACAACTCCGTTGGACTGCGGGTGGTATACTGAGGCGAAGGCAAGCTTGGTGCCAATGGAGAAGCAGAAATCCTTGAAGTCTTGGCTGTCAAATTGCTTGCCATTGTGAACTGTGAGTTCGGACGGGACTCCGAAACGGCAAACAATGTTTTGCCAGAAGAATTTCTGTGCAGTCTTTGATGTTATTGTGGATACAGCCCTCGCCTCGATCCATTTGGTAAAATACTAGACAGCGACGAAGGTGAACTTGAGGTTCCCCTGAGCCGTGGGCAGGGGCCCGACAATGTCCAGGCCCCAGCGCTGGAGAGGCCATGTGTGGGCGATTAGTTTCGTGAATTGCGAAGGGCTTCCTGATCGAGGAGAAAACTTCTGGCAGGCTTCGCAGGACTTTGTGACCCGATTTGCGGCGCAGATCATTGCGGGCCAGTAGAAACCTTGACGGATCACCTTTGCGGCTAGGGCCCTTGGCCCTGCGTGAGAGCCGCAAGTCCCGCTGTGGACTTCGCGCAGGATTTCAACACCTTCGGTCTCGGTGACACATTTGAGCATGGGTTGACTGACCCCCTTCTTGTAAAGCTGGCCTTCAATTAGTGCGAAGTCCCGGCTTCGATGTTTGAGGCGCTTGGCCTCGTTGATGTCGGTTGGATGGTAGTACCCCTATAGAAACAGGGTTATTGGTGCCCGCCAGTCTTCAGTCATAATAAGGTTGACTAAGCGGTGGCCCTCGATGTCATTGGTTATTTGGAGCCCTTCGGGGTTGCGGACGGCTGGCGTGCCGATAACATGGTAGAACACGTCGGAGGGCAGGGACTCGCCTCTGGCGGCAGCCTTGGCCAATGCGTCGGCCTCCTCATTTTTGGCCCGGTTCACATGCTGCAAGGTGAAACCTTTGAATTGTCTCTCGAGACTATGGATAGACGCGAGGTATTGCATGAGTGCGGTGTCCTTCGCTGCGTAGTCTTTCTCGACTTGGCCGGCGACTACCTTGGAGTCTGTTCTGATAATGCAGGTAGTGACACCAAGGGCCCTTAGTTTGCGGAGGCCGAGGATGACAGCTTCGTATTCTGCTATGTTGTTAGTGCATCTGTCAGATTCCAGAGCAAAGCTGAGGTGTGCCGCGTATCTGTGCTTGACCCCGGTGGGTGAGGTGATGACTGCAGCAGCGCCTGCCCCCGCGTGACACCATGCGCCGTTGCAATGGATTGTCCAAACCTTCTCTGTGGACGGGTCCGGCTGTGTTGTTGGCCCAGTCCAGTCGACGACGAAGTCTGCTAGAACTTGTGACTTGATGGTTGTCCTGGGCTAGAATGTGATGTGGTAGCCGAAGAGTTCGGCCGCCCATTTGGCAATCCGGACCGATGCCTCTGGGTTTCTGAACAATTCGTCGAGTCCTCTATCTGATGTGACCCGGACCTTGAATGCTTCAAAATAGTGGCACAATTTGCGCGAAGCCACGACAACTGCATAGGCAATCTTTTCCAGTTCCGTCATATTACATTTTGATGGTGTGAGCACTTCGGAGACGTAATAAACTGGACATTGCCTGATTATGCCCTCTATTGTCTGCTCTTGAACCAGTGCCGCGCTGACCGCATGTGGCGAAGCCGCAACATAGAGCAACAGGGGTAGCGAAGAGTCGGGGCTTGTAAGAACTGCCAATTCCGACAGGTTCTGTTTCAATGAGGCGAAGGCCGCCGCCTGCTCTGGTCCCCAAGCGAAGTCTTTTGCGCCGCGGAGAGTTTTGAGGAAGGGGAGACTTCGCTCTGCGGATTTGGAGATGAATCTGTTAAGGGCGGCCAATCTGCCTGTTAGGCGTTGGACGTCTCTGGCTGACTGCGGGGGCGTCATGTTGATGATGGCCTGAATTTTGGTTGGGTTGGCCTCGATTCCACGGTGTGACACCAGGTAGCCCAATATTTTCTCCTGGCGAACGCCGAAGACACAATTTTCGGGGTTTAGGCAAAGTCGTGCGTCCCACATGTTCGCAAACGTTTCGGCGAGGTTAGCAAGATGGTCCTCCTTGCTTCTGCTGGCGACGACGATGTCGTCCACATACGTGAATATATTTCTGCCGACTTGCCCCTCGAGCACCGTTTTGGTAAGCCGGGAGAAAGTGGACCCGGCGTTCTTGAGTCCCTCCGGCATTCTGATGAAGCAATACGTGCCGAAGGGTGTTATGAAGCTGGTGCTGGCCTTGTCCTCCTCCTTCATGTATATTTGATGGTAGCCGGAGAAGCAGCCGAGGAGTGACATGACTTCGCACCCGGCCGCGCTATCAACTATTTTGTCGATCCGAGGCAACGAGAAGTTGTCCTTTGGGTAGGCCTTGTTGAGACTGGTGAAATCGATGCACATCCGCCATTTGCCGCTCTTTTCTGCACCATCACAACGTTGGCGAGCCATGTGGGGTAGGCCAATGGCTCGATAAATTTGGCCTCCAGGAGGCGATGTACCTCGGCCTTGGCGGCTTCTGTCTTCTCATCAGACATTTTGCGGAGCCACTATTTTTTCGGTCTCACCGAAGGGTCGATTGCCAAGCTGTGCTCGATGATGGAGCGACTGACTCCGACCAGGTCGAGGGCGGACCAGGCGAAGACGTCTTTGTTCTTGAACAAGAAGCAGAGGAGTTTCTCCTCGTCATGCGAAGTGAGGTCTTCGCTGATGGTGACCGTCTGCTTGGGCGTGGCTTGGTCGAGGGGAACAGTCTTGGTCCCGTCATTGCTCTGTAGCTATGCTTTGTCGTGTTCTTTGTCAGTTGGGCTGGCAGACGCGGGGACCTCGCCCTGGGCCGTGAGGCAGTGCACGTTTCTTTGTCCGGGGACGAAGTCCCGCTCTATGTTTCGCGCAGTCTACTGGTTGTCGTAGACCGTGATGGCGCCTTGCGGACCTGGTATCTTCATGCACAGGTAAAGTTCGTGAATGGCTGCCTCAAACTTGTTGATGGAGCCCCGGCCCATAATGGCGTTGTACGGATACACCATGTCGACGATATCGAATGTGACTTGCTCACTTCGGGCATTGGGTGCTACACCGAAGGAGAGAGGTAACTCTATTTTGCCGACAGGAAAGGTGCCCTTGCCACCGAAACCGTACAGCGGGTTGTCCGAAGGCTTGAGAAGGCTGTGGCTTATACCCATGCGGTCGAAGGCATGGAGGAAAATGATGTCTGCTTGGCTGCCATTGTCGACTAGGACTTTGTGCAGGTCCCAGCCTGCCACGCTGCAGTTGATAACCATGGCGTCGATGTGCGGGGCGCTGCGCAGATCGACGTCTCGGGCGTCGAAGGTTAGCGGCACATGGGACCACTTCGTCTGTATGACCGAACCGGTGATGGCGACGTGGTTGATGCTGCGGTAGTGGTCCCGTTTCTGCCGCTTCGTGTCGAAGTCGACGCTGGACCCCCCAGTGATCATATGAATGACTCCGCGATACGGCTGATCGGCGAAGTCCTCTTGCTTTGGGGCATGGGGTGGTGGATGTTTTGTTGTTGCTGGTGTGGAGGTGGGGTGGGGGAGGTACGATTTGTACTTCCTGGTGGTGTTGGTATGCGTGGTGCGGTGGATGCGGAGCGGGGCCGTGGATGTATGGCGGAGGGGGTTGCTGATATGTGTGCGCGACAACTGTAGGGTTGTCGGCTGGTTGCGCCCGTGCCATCCTGTCTCTAGTGGCCTTTGTCTCTCGGCAGTCTCTGGTTTGGTGGGCGCAGTCTTCGCCGTGGAACAGGCAGTAAAATCGGCGCGGCTGCTGTGCACGTCCCCGGCCCCGACCGCGAGTTCCGTTCCCGCGGCCCTGGGGGGGATATTCCTGGCGGCGAGGGGCCTCGCCAGCGGGGTGCTGGTTGGCGATGTTGTGCACTTGCTGCTGATTGCGGCCGTCCCGACCGGAGTCTGGCTGCGAAGGCCTCGTCCACGTGCGGCTGGATTGTGGAGTGTCCTTGGGTTTCCTCTGAGACTCGATTTTGCGCTGGTGGAGCTCTTCGGATCTGGCATATTTTTCAAATAGCTGATACAACTCCTGGAGGTTTTTGGGCGGATCCCTGATGCAGTGGCTGTAAAGGACGCCGGCCCGAAGGCCGCTGATGGCGTAGTGGATGGCGATTTGGTCATCGACCGAAGACAGTTGTGATTTGAGGGTCAGAAACTTGCGGTAGTACTCCCGCAGAGTCTCTTTTTCCAGCTGCTTGCAGAGTGAAAGTTCAGCCAAGGCGTCGGTGTCTGGGCGGTACCCTTGGAAGTTGAGCAGGAATTTGTCCCGAAGGCTTCTCCAGGAGTCGATGGACAACGGGGGCAACCTGGTGTACTAGGTGAGGGCTGGGCCTTCGAGGGCGATGATGAATGACTTTGCCATCGTGGCGTCGTCCCCTCCGGAAGATGCAACGGTGACCTGATAACTCATGAGCCTTCTGCTGTTGCAGGGGTGCGCCGTGTTGCAGGCCGAGGTGGCCTTCGTGCTGCATTAGCGCGATCTCTTGTTCGAGCTCTTGAGCCTTCTGCTCTTCGTCGCGTATCATCTGCCGCACCTTGGCTTGTGCAGACACGCGTTGGCGCTTGGCCTCAAGTATCTCTTTTTGCTTCTGGAGATTGTGGTTCTTGACGCGCAAGGCGCGCAGTTGTAACTGCTCTTCTGCTGAGACACCGATGACTTCGCCGTCCTCGATGACGTCCGCGCCCTCTGGTGGAGCAAAGCCTGGGGGAGGTTGCGGTTGTCCTCCAGAGCTGCAGGTGCAGAGACTGCCTTCGGGAGTGGGTTGTTCGTTGCGCTGCCTCTTGCTGAGAGCGTCGTCTTCGGTGGCCTCTTGGTGGGTGGTGTCGACGAGGGCGAGGGCCTTGCCCTTTTTCTCGGCTAGAAGTGTTGCCTTCGCAGCCTCGTCAGCCTTCAAGCTAGCTTTCATGGGTGCCATCGCGGGTGGTTTTTTCGTAGCACGAACGGTGGGCGCCAAATGTTGGAACTTGCTCTCCCGAGCAAGTTGATCCAACGGGGGAGTGAAGCAACGTAAACAAGGTTTTTGCTCGAGATGGCAAACTCTGTTAATCTAGCCTCTCAGGGGCACTGTGCGGGGGTATTTATAGGTATCTGAGTGCCCAGCGTCCAGTGTTAAGGACGCATGTGCCCTCAGGCACCTAGGTTATCCCCGGAATATTCCCATAAAGCGGGGTTATAGACCGTAATTACAGGGAGACCTTTACAAATTAGGCCCGTAATGCACATCGGCCACGCAGGGCCTGTTACAATGCGCCGGATCACACGTGGGCCTCCATGTTGGACGAGGTCGCAAGATGAGACGACCTCATCACAGGTCTTCGTCCGGTGACGTGTGGGACGAAGGGTAAGTCTGCCAATTGCCTTGTCTCTGTTGGTGCAGCGAGGTCGGCGAAGGCATCGAGCGAAGGGTGGCGTCTTCGCCTTCGCCCCAACATCTTCCATCCCTGCTCTTTCTTTCAGTCCTGATTGCTCTTTTAATCAGATGTTGAAAGGTGGGGAAGTGTGATTCATCAACTGATAATGCAGGGGATCAACCATACCTCTCATGAATCGACACTACCTTTTTGCGTCGGTGTTGACATCTTCGGGTGCATAGCGAGACAACTGCAGAAATCTATCCCGGTACTCACTAACGGACATGGGTCCCTGCTTCAGTGACAGGAACTCCTTCTTCACTATCATTAGGCCTTCTGGAACATGATACCGACGGAAATTGTCTTTGAATTCTTCCCATGTGACAGCTTTAGGGTCGGCATGGGTGGCGAGATATGAATCCCACCACGACTTGGCTGCTCCCCTTAGCAGACAGGGACCATACAAAACTGTGGTTGTGGCTGAAGTTTTTGTTGCGTTTGTTGCATGGCTGCCAAAGTCTGCCCGATAGGTTGCACTGTCTGGGTCTGCAAGAAGAACATTTGCTCCACTATCATCGGGGGAGGCGGGGGAGGCATCGGCTGGGGTGCCTCATCCTACGGGGCATGCTGCTCCTACTGAGCATGCCTCTCTCCTTGGCACCTATTGTCAGACATCTATAGAAGGCATTCACACATCAGAATTGATCTTGTAACCTTTCAGCATAAGAAAAGGCATATATAGTTCTTCATAACATTGAATGAACAACCATCTTCACTGATTCTCAACACAGCCAAACATATCTTCTGAGATAAAGAGGAAAGTAGAAGTAAAAGGTTTCCCAACTAAATAACTAACTTTATTAACATTATTAGCTAAACCAAACTACAAGGGACACCCACATTTTGGTGACAGTCATTACAAAGATCCAAATCCAGTATAGGTTCACCATGACAAGCATGAAAACAAAGTATAAGCTAACTATCCTAACTAATTAAGACTGAGACACTTGACTTAAGAATTTATTACAAACTCTAACACTAACGATCTAAGGATCCAGATCTATATTGGTCCTACTTTCGGGGGTGCCATAAACATGGTGTCCACGTGGCGGTGAGCGGTAAGGGTGCTGAGTCCCAATTGGGGTGGGAGAACCATCCTCCTGGTGACGGTGCTCCACACGCTCAGCACGCAGCTCTGAGATCTTAGCACGAGCCCTACTCAGCTTGTTAAGTGCATGGTTCAGCTCAGTGTTGAGCACAAAGACTAGGTTGACCGTGCTGCTCAACCTAGGATTGCCTTCAGCAACATGTGAGATAATCACACCCCCCATATTGCTGGTCAAACGACGGGGGTAATATCTAAGGTTAAGGCCATCAGCCATCCCACCAAATGAAGAGCAATACTGCGAGAGCGCACACCGTGCAACATCCTGCATGGCCGCCTCAGCAGTGTTCCTCTCAGAGATAACATAGTGCTTTGAGCAAGCCTCTGCACCCTAGAGATAGTCCTCCAAACGGCGTACCAGACAAGTAACCTCCCAGCGGTCCGGGTACTTCCCACGACTGTGATGGTAGACTACTGAAAGTCGCCTAGAGGGGGGTGAATAGGGCAAAACTGAAATTTACAAAGTTAATCACAACTACAAGCCGGGTTAGCATTAGAAATATAATCGAGTCTGAGAGAGGGTGTAAAAACAAATCGCAAGCGAATAAGAAGTGAGACACGAGGATTTGTTTTACCGAGGTTCGGTTCTCGCAAACCTACTCCCCGTTGAGGTGGTCACAAAGACCGGGTCTCTTTCAACCCTTTCCCTCTCTCGAACGGTCCCTCGGACCGAGTGAGCTTCTCTTCTCAATCAAACAGGAACAAACTTCCCCGCAAGGACCACCACACAATTGGTGTCTCTTGCCTTGATTACAATTGAGATGATCGCAAGAAAGAATGAGAAAAAGAAGCAATCCAAGCGCAAGAGCTCAAATGAACACAACAATCACTCTCTCTAATCACTAAAGCTTTGTGTGGAATTGGGAGAGAATTTGATCTCTTTTGTGTGTCTAGAATTGAATGCTAGAGCTCTTGTAAGTAGTTGGAAGGCGAAAACTTGGATGACTTGAATGTGGGGTGGTTGGGGGTATTTATAACCCCAACCACCAAACTAGCTGTTTGGTGAAGGCTTCTGTCGCATGGCGCACCGGACAGTCCGGTGCGCCAGCCACGTCACCAGGCCGAAGGGTTCCAACCGTTGGAGCTCTGTCTTGTGGGCACGCCTGGCTGTCCGGTGGTGCACCGGACAGGCCCTGTAGGCTGTTCGGTGTGCCACCCGCGCGTGCTCTGCTCCTCTGCGCGCGCTGGCGCGCATTTAATGCGCTGCAGTCGACCGTTGCGCGCGAAGTAGACGTTGCTCCGCTGGCTCACCGGACAGTCCAGTGTTACACCGGACAGTCCGGTGAATTTTAGCGGAGCGGATTCCCGAAGCTGGCGAGTTCAGAGTCGCTCTCCCCTGGGGCACTGGACACTGTCCGATGGTGCACCGGACAGTCTGGTGAATTATAGCGAAGCGCCTCTGAGATTTCCTGAAGGTGAAGAGTTCAGCTTGGAGTCCCCTGGTGCACCGAACACTGTCCGGTGCGCCAGACCAGGGCACACTTTGGTTGTCCCTTGCTCTCTTTGTTTGAACCCATTCTTGGTCTTTTTATTGACTTATTGTGAACCTTTGGCACCTGTAGAACTTATAGACTAGAGCAAACTAGTTAGTCCAATTATTTGTGTTGGGCAATTCAACCACCAAAATCAATTAGGAAATAGGTGTAAGCCTAATTCCCTTTCAATCTCCCCCTTTTTGGTGATTGATGCCAACACAAACCAAAGCAAGTATAGAAGTGCATAATTGAACTAGTTTGCATAATTGTAAGTGCAAAGGTTACTTAGAATTGAGCCAATAGAAATTCATAAGATATGCATGGATTGTTTCTTTTATTTTTAACATTTTGGACCACGCTTGCACCACATGTTTTGTTTTTGCAAATTCTTTTGTAAAATCTTTTCAAAGAGATTTTGCAACTAGTCAAAGGTAAATGAATAAGATTTTTGAGAAGCATTTAAGATTTGAAAATTTCTCCTCCTGTTTCAAATGCTTTTCCTTTGACTAAACAAAACTCCCCCTCAATAAAATCTTCCTCTTAGTGTTCAAGAGGGTTTTAAGACATAATTTTTGAAATACTACTTTCTCCCCCTTTTGAACACAATGAGATACCAATTTGAAAATCATAAGTTTTAAAATTAGGTGGTGGTGCGGTCCTTTTGCTTTGGGCTAATACTTTCTCCCCCTTTGGCATGAATCGCCAAAAACGGATACTTTGAGTGAAATATAAGCCCTTTTGCTACTTTCTCCCCCTTCGGTAAATAACATATGAGTGAAGATTATACCAAAGATGGAGAGTTGCTCGGAGCGACGACGAAGGATGAGTTATGGAGTGGAAGCCTTTGTATTCACCGAAGACTCCAATTCCCTTTCAATACACCTATGACTTGGTTTGAAATTCACTTGAAAACACATTAGTCATAGCATATATAAAAGAGATATGATCAAAGGTATATTTATGAGCTATGTGTTCAAGACATCAAAAGAAATTCCTAGAATCAAGAATATTTAGCTCATGCCTATGTTTGTTAAAAGTTTGTTCATCTAGTGGCTTGGTAAAGATATCGACTAATTGATCTTTAGTGTTAATATATGCAATCTCGATATCTCCCTTTTGTTGGTGATCCCTTAAGAAGTGATATCGAATGGCTATGTGTTTAGTGCGGCTATGCTCAACGGGGTTATCCGCCATGCGGATTGCACTCTCATTATCACATAGAAGATGAACTTTGGTTAATTTGTAACCATAGTCCCTAAGGGTTTGCCTCATCCAAAGCAATTCGCGCAACAATGGCCTGCGGCAATATACTCGGCTTCGGCGGTAGAAAGAGCTACGGAATTTTGCTTCTTTGAAGCCCAAGACACCAAGGATCTACCCAAGAACTGGCAAGTCCCCGATGTGCTCTTTCTATTAATTTTACACCCTACCCAATCGGCATCCGAATAACCAATTAAATCAAATGTGGATCCCCTAGGATACCAAAGCCCAAACTTAGGAGTATAAGCCAAATATCTCAAGATTCGTTTTACGGCCGTAAGGTGAGCTTCCTTAGGGTCGGCTTGGAATCTTGCACACATGCATACGGAAAGCATAATGTCCGGTCGAGATGCACATAAATAGAGTAATGGACCTATCATCGACCGGTATACCTTTTGATCTACGGATTTACCTTCCGTGTCGAGGTCGAGATGCCCATTGGTTCCCATGGGTGTCTTGATGGGCTTGGCATCCTTCATCCCAAACTTGTTTAGAATGTCTTGAGTATACTTTGTTTGGCTAATGAAGGTGCCCTCTTGGAGTTTCTTCACTTGAAATCCTAGGAAATACTTCAACTCCCCCATCATTGACATCTCGAATTTTTGTGTCATGATCCTAATAAATTCCTCACATGTAGATTCGTTAGTAGACCCAAATATAATATCATCAACATAAATTTGCCATACAAACAAATCATTTGCAAGAGTTTTAGTAAATAAAGTAGGATCGGCCTTTCTGACTTTGAAACCATTAGCAATAAGGAAATATCTTAGGCATTCATACCATGCTCTTGGGGCTTGCTTGAGCCCATAAAGCGCCTTAGAGAGCCTATAGACATGGTTAGGATACTCACTGTCTTCAAAGCCGGGAGGTTGCTCAACATAGACCTCTTCCTTGATTGGTCCATTGAGGAAGGCACTCTTCACGTCATTTGGTAAAGCTTGAAGCCATGGTAAGTAGCATAGGCTAATAATATACGAATGAAATCAAGCCAAGCTACGGGTGCATAGGTTTCACCAAAATCCAAACCTTCGACTTGGGAGTATCCCTTGGCCACAAGTCGGGCTTTGTTCCTTGTCACCACACTATGCTCATCTTGCTTGTTGCAGAACACCCACTTGGTTCCTACAACATTTTGGTTAGGACGTGGAACTAAATGCCATACCTCGTTCCTAGTGAAGTTGTTGAGCTCCTATTGCATCGCCACCACCCAATCCGAATCTTGAAGTGCTTCCTCTACCCTGTGTGGCTCAATAGAGGAAACAAAAGAGTAATGCTCACAAAAATGTGCAACACGAGATCTAGTGGTTACCCCCTTATGAATGTCGCCGAGGATGGTGTCGACGGGGTGATCTCGTTGAATTGCTTGGTGGACTCTTGGGTGTGGCGGTCTTGGTTCTTCATCCTCCTTGTCTTGATCATTTGCATCTCCCCCTTGGTCATTACCGTCATCTTGAGGTGGCTCATCTCTTTGATCTTCTCCTTCATCAACTTGAGCCTCATCCTCATTTGGAGTTGTTGGAGATGCTTGCGTGGAGGAGGATGGTTGATCTTGTGTTTTTGGAGGCTCTTCGGATTCCTTAGGACACACATCCCGAATGAACATGTTCCTCAGCGCGATGCACGGAGCGTCTTCGTCACCTATCTCATCAAGATCAACTTGCTCTACTTGAGAGCCGTTAGTCTCATCAAACACAATGTCACAAGAAACTTCAACTAGTCCTGAGGACTTGTTAAAGACTCTATATGCCCTTGTGTTTGAATCATATCCTAGTAAAAAGCCTTCTACAGTCTTAGGAGCAAATTTTGATTTTCTATCTCTTTTAACAAGAATAAAGCATTTGCTACCAAAGACTCTAAAATATGAAATATTGGGCTTTTTACCGGTTAGGAGTTCATACGATGTATTCTTGAGGATTCGGTGTAGATACAATCGGTTGATGGCGTAACAGGCGGTGTTGACCGCCTCGGCCCAAAACCGATCCGAAGTCTTGTACTCATCAAGCATGGTCCTTGCCATATCCAATAGAGTTCTATTCTTCCTCTCCACTACACCATTTTGTTGTGGTGTGTAGGGAGAAGAGAACTCATGCTTGATGCCCTCCTCCTCAAGGAAGCCTTCGATTTGAGAGTTCTTGAACTCCGTCCCGTTATCGCTTCTTATTTTCTTGATCCTTAAGCCGAACTCATTTTGAGCTCGTCTCAAGTATCCCTTTAAGGTCTCTTAGGTATGAGATTTTTCCTGCAAAAAGAACACCCAAGTGAAGCGAGAATAATCATCGACAATAACTAGACAGTACTTACTCCCGCCGATGCTTATGTAAGCAATCGGGCCGAATAGATCCATGTGTAGGAGCTCCAGTGGCCTGTCAGTCGTCATGATGTTCTTATGCGGATGATGGACACCAACTTGCTTCCCTGCTTGGCATGCGCTACAAATCCTGTCTTTCTCAAAATGAACATTTGTTAATCCTAAAATGTGCTCTCCCTTTAGAAGCTTATGAAGATTCTTCATTCCAACATGGGCTAGTCGGCGATGCCAGAGCCAACCCATGTTAGTCTTAGCAATTAAGAAAGTGTCGAGTTCAGCTCTATCAAAATCTACCAAGTATAGCTGACCCTCTAACACTCCCTTAAATGCTATTGAATCATCACTTCTTCTAAAGACAGTGACACCAACATCAGTAAATAGACAGTTGTAGCCCATTTGACATAATTGGGAAACGGAAAGCAAATTGTAATCTAATGAATCAACAAGAAAAACATTGGAAATGGAATGGTCAGGAGATATAGCTATTTTACCCAAACCTTTGACCAAACCTTGGTTTCCATCCCCGAATGTGATAGCTCGTTGGGGATCTTGGTTTTTCTCGTAGGAGGAGAACATCTTCTTCTCCCCTGTCATGTGGTTTGTGCACCCGCTATCGATGATCCAACTTGAGCCCCCAGATGCATAAACCTACAAAACAAATTTAGTTCTTGACTTTAGGTACCCAAACGGTTTTGGGTCCTTTGGCATTAGACACAAGAACTTTGGGCACCCAAACACAAGTCTTTGATCCTTTGTGTTTGCCCCCAACAAACTTGGCAACTACCTTGCCGGATTTGTTAGTTAAAACATAAGTTGCATCAAAAGTTTTGAATGAAATGTCATGATTATTTGATGCACTAGGAGTTTTCTTCTTAGGCAACTTAGCACAGGTTGGTTGCCTAGAGCTAGATGTCTCACCCTTATACATAAAAGCATGATTAGGGCCAGAGTGAGACTTACTAGAATGAATTCTCCTAATTTTGCTCTCGGGATAACCGGCAGGGTACAAAATGTAACCCTTGTTATCCTGAGGCATGGGAGCCTTGCCCTTAACAAAGTTAGACAATCTTTTAGGAGGGGCACTAAGTTTGACATTGTCCCCCTTTTGAAAGCCAATGCCATCCTTGATGCCAGGGCGTCTCCCACTATAGAGCATGCTTCTAGCAAATTTAAATTTTTCATTTTCTAAGTCATGCTCGGCAATTTTAGCATTTAATTTTGCTATATGATCATTTTGTTGTTTAATTAAAGCCATGTGATCATGAATAGCATCAATATCAACATCTCTACATCTAGTGCAAATGGAAACATGCTCAACAGTAGATGTAGAGGGTTTGCAAGATTTTAATTCTACAACCTTAGCATGTAATATATCATTTTCACTTCTAAGGTTAGAAATAGTAACATTGCAAACATCAAAATCTTTAGCCTTAGCAATTAATTTTTCATTTTCATGTTTAAGGCTAGCAAGAGAATCATTCAATTTTTCAATCTTAGCAAGCAAATTAGCATTATCATCTCTAAGATTGGAAATTGAATCATCATAAACATTAGAATCAACCTTAGCAATTAATCTAGCATTTTCATTTCTAAGGTTGGCAATCAAATCATGACACGTGCTTAGCTCACTAGTTAATTTTTCACATTTTTCAACTTCTAGAGCGTAAGCATTTTTAACCTTAACATGCTTTTTGTTTTCCTTGATTAGGAAGTCCTCTTGGGTGTCCAAGAGTTCATCCTTTTCATGGATGGCACTAATTAATTCATTTAATTTTTCTTTTTGTTGCATGTTTAGGTTGGCAAAAAGGGTACGCAAATTTTTTTCCTCATCACTAGCATTATCATCACTAGAGGACTCATATTTAGTGGATGATTTGGATTTAACCTTCTTCTTTTTGCCGTCCTTTGCCATGAGGCACTTGTGGCCGACGTTGGGGAAGAGAAGTCCCTTGGTGACGGCGATGTTGGCGGCGTCCTCATCGGAGGAGGAGTCGGTGGAGCTCTCGTTGGAGTCCCACTCCTGGCAAACATGGGCATCGCCGCCCTTCCTCTTGTAGTACCTCTTCTTCTCCTTTCTTCTCCCCTTCTTGTCGTTGTCCCTGTCACTATCACTTGATAATGGACATTTAGCAATAAAGTGACCGGGCTTACCACATTTGTAGCAAACTTTCTTGGAGCGTGACTTGTAGTCCTTCCCCTTTCGTTGCTTGAGGATTTGGCGAAAGCTTTTGATGATTAAAGCCATCTCCTCATTGTCGAGCTTGGAGGCATCAATGGGTTGTCTACTTGATGTAGACTCCTCTTTCTTTTCCTCCGTTGCCTTGAATGCAACCGGTTGTGCTTTGGGCGCGGAGGGGCCATCTAGCTCGATGATCTTCTTTGAGCCTTTGATCATCAACTCAAAGCTCACAAAATTACCTATTACTTCCTCGGTAGTCATTTGTGTATATCTAGGATTTCCTCGAATTAATTGAACTTGCGTAGGGTTAACCTTAGAATAACCTTGACCATCTCATGGTCATCCCACTTAGTGCTCCCAAGGTTCCGCACTTGGTTCACCAAGGTCTTCAAGCGGTTGTACATGGCTTGAGGGTCCTCGCCTTGGTTGAGTCGAAACTGACCGAGCTCCCCCTCGATCGTCTCCCGCTTGGTGATTTTGGTCACCTCGTCTCCTTCGTGCGCGGTCTTGAGTACGTCTCAAATTTCCTTCGCACTTTTTAACCCTTGCACCTTATTATACTCCTCTCGACTTAGAGAGGCGAGGAGTATAGTGGTTGCTTGGGAGTTAAAGTGGTGGATTTGGGCCACTTCGTCCGAGTCGTAGTCTTCATCCCCTTCGGATGGTACCTATACACCAAACTCAACAACATTCCAAATGCTTGTGTGGAGTGAGGTTAGATGATGCCTCATTTTATCACTCCACATATTATAGTCTTCACCGTCAAAAACCGGTGGTTTGCCTAATGGAACGGAGAGCAAAGGAGTACGCTTTGAAATACGGGGGTAGCGTAGGGGGATCTTACTATACTTCTTACGCTCATGGCGCTTAGAAGTTACGGACGGCGCATCGGAGCCGGAGGTCGATGGTGATGAAGAGTCGGTCTCGTAGTAGACCACTTTCTTCATATTCTTGTGCTTGTCGCCTCTCCGATGCGACTTGTGGGAAGAAGATTTCTTCTCCTTCCCCTTCCCTTTGTTGCGGGACTCTTCCGATGAAGCTTTCCCGTGGCTTGTAGCGGGCTTGTCGCCGGTCTCCATCTCCCTCTTGGCGTGATCTACCGACATCACTTCGAGCGGTTAGGCTCTAATGAAGCACCGGGCTCTGATACCAATTGAAAGTCGCCTAGAGGGGGGTGAATAGGGCGAAACTGAAATTTACAAAGTTAATCACAACTACAAGCCGGGTTAGCGTTAGAAATATAATCGAGTCCGAGAGAGGGTGTAAAAACAAATCGCAAGCGAATAAGAAGTGAGACACGAGGATTTGTTTTACCAAGGTTCGGTTCTCGCAAACCTACTCCCCGTTGAGGTGGTCACAAAGACCGGGTCTCTTTCAACCCTTCCCCTCTCTCAAACGGTCCCTCGGACCGAGTGAGCTTCTCTTCTCAATCAAACGGGAACAAACTTCCCCGCAAGGACCACCACACAATTGGTGTCTCTTGCCTTGATTACAATTGAGATGATCGCAAGAAAGAATGAGAAAAAGAAGCAATCCAAGCGCAAGAGCTCAAATGAACACAGCAATCACTCTCTCTAATCACTAAAGCTTTGTGTGGAATTGGGAGAGGATTTGATCTCTTTTGTGTGTCTAGAATTGAATGCTAGAGCTCTTGTAAGTAGTTGCGCGCGAAGTAGCCGTTGCTCCGCTGGCTCACCGGACAGTCCGGTGAATTTTAGCAGAGCGGATTCCCGAAGCTGGAGAGTTCAGAGTCGCTCTCCCCTGGGGCACCGGACACTGTCCGGTGGTGCACCGGACAGTCCGGTGAATTATAGCGAAGCGCCTCTGAGATTTCCCGAAGGTGAAGAGTTCAGCTTGGAGTCCCCTGGTGCACCGGACACTGTCCGGTGGCACACCGGACAGTCCGGTGCGCCAGATCAGGGCACACTTCGGTTGTCCCTTGCTCTCTTTGTTTGAACCCATTCTTGGTCTTTTTATTGACTTATTGTGAACCTTTGGCACCTGTAGAACTTATAGACTAGAGCAAACTAGTTAGTCCAATTATTTGTGTTGGGCAATTCAACCACCAAAATCAATTTGGAAATAGGTGTAAGCCTAATTCCCTTTCAACTACACAATAATACTCGATCGACCAGATGTGTCAGTCTAAAGCCCGACGCAACAGGGTGTTGAGTGCATCGTGAAAGAGACAACCACGAGCAGCGTCGTGGGTGATGGGTCAGGCAAACCATCCTTCCAACTCCTGCTCCTCGAAAAGCTTGGTACTGTGGTATGAGTTTCCACAGTCGTCGACTCCATCGGGATCTTCTCTAGTAGCTCCTCCAGCAGCTGAGATGCCTTGTGGTGGTGCAGCGGGTGCCTCAAGCTGGGGTACAGGGGAGGGACGCCTCATAGACTCTACCTTCTACTGAGGTGGGGAGGAAGAGTCCTGTTACTCCCTCTCCCGATGCCGACGTTCCTTCTCCTCACGTAGGCGGTGGTGCAGCCTCTTCAGGTGACTCGACTGACTAGTCACTATGCAGAGAAGCCGGCGCTTCGCAAGACGAGAAGGCAGGAAAGGAATCACTGACTTACAAGCAATGTAGCTAAGGCGAGCCATCTACAAAAGACACCATAAGAATAAGGATAAGAATAGAGTGAATAGGACCAGCAAGTAAACCATAAATAGAATAGAAGATAAAATCAAATAAAAGTTTAGCAAGGTGTAATATATACAATAGTGAAGCATAGGGTTGGTCGAGATGATCGACTTTTGAAGTGACACCAAAGGTCATGGTGAGAATAAGGGTCCATAATCCTTAGAACGTCATTCTACTCTAGGTTAGTGGTTCTATAGTCAGCACGACTTTGATACCACTTATGTCACACCCGGTTTTGGAAGACAAACCGAATGTGAACCATGTACATGCCAGGATCAGAAATTCACGTACACAGTGATTACATAATTGGACATCATCACACAATGCTCAAATAATAGCGCAAAGAAGTATTACTTTATTGTATCATGATGTCCAAAACATCCACATAGTCATTAACTTCAACAGAAATCAAAGTGTTAAACAAAACATAGTAAAGACAAGGCCTTCGCAGGGAGCTGACTGGGGGTTCACCACTAATCTAGTTTAGAACTCCTCGAAGTCCTGAAACTCCTAAAAATCCTCTGTGTGCCTACATCTTCTCCTAAAAAATGGCTACAATGTGGACAACCTGGTGTTTGGTGTTTAAGCAAGGGTGAGTACACATCAACGTACTCAGCAAATGTCTCATTTGGTTGAAGTGGACTAGCCGTATATGGGGTTAAGCTCAAAGTAGTTGCTTTTAGTTGGTCAAATATTTATCATTAGTAGAAGCCAAGTTTTATCATAGAACCCAAGTTGATATCTCAAAAAGCACCTCCTTAGAGAGGAAAGTACTAGAAATCATAAGTATAGCCATTATCATTAAACCATCAACATAAATGTATCTAGAGTATCTCTAATCAAAGAGAAGACCAAGGCTGCTCTTAACCGTGAGTGTGACTAATATACTAGTTTCTAACCCTTTATAGAGGTTGCACACTTTACCAACGAGTCGTGATCCCTATTTGCCTTGGGTCGATCGAACCCTCAAACACTACCAAGGTGAGTCGGCAAGGTTTCACTATGTAGCCTTTACAAAGATTCTCCTGTTGTGTAGCCTTCGGTTGGTTTCACCAGTCGTACACACACAGTACTCCTCCCTACGGGGGTGACTAACGAAACCAAATCGAATGAACCTTGTCAACCCCACCCTTAGAAGAGCAATCACTATGCCCCAGCCCCAAGTGACGGCACAACGGCGAAGCAAACTACACCCCCAGATTCCTCCAATTGATCAGCTAAGAGTATCCCATACCACTCTCATGGTTGTACTATTATCCCGGGTGGTCTCTCAACGAATAGGTCCTTACGGAGAGGCTCGGGAAACAACCCGAGGCCCCCTAAAATGCCACAAGCTCATAATCACAATCAGAATGAATCATTGTATCATAAAGTAATTCTCATCATGTTTGTTGATTAAAGTAAATCACTAGCATGTAGTTGATCATAAAAGTCCATCCCAAAAATGTAATCAAGTACAGGATAAATAGAAAACTAGTCAATCCTTAGGTTAATCATATTATGCGGGACAGTGAATTATAAAGTAAATAGTACATAATAGGTCAGAGGACACTTGACTTCACCAAACTGCTGCTGCTCAGAGGCTTCTCCTGCAACTTCCTCGGACTCCACGAACGGAACGTTATTTAGGCGAGTGCAAACATACATTCAATATTCTTGGAACAGAAAGGAACAGTACACCATACAAGGGAAAACATTATAAAAATGTGCAATACAAAATAGAGCTCGCTTCTATGGTCACACCAGGAAAAGAAACGCCAAAATCGAAGCTACGATTGAGAAATTATCGCGTTTACGTTATACAAATATGAACTAAAACATTTAATTCGACGTACTTGCATTAATCGACATTTATCAAATATAACTAGAGTTATTACCTAGTTTTAATTAATCTGTTACACTAACAACTCTCGGTTAAATAAGTAATTTAAATAATATGAGCGACTATAAGCGAGGCGAATTAACGGTGCAAGACGAAGAGCGCAACATGTTGTTTCGCACGACAACACGCGCACGTTGCACGGACCAATGTGACACGCAAAGACTATTAAATAGATGACACCTTTATACTAAACAATTATTAATAAAATAATATTTCAGTAATATTAACCATGCTAGTGTTTATTTATAAAAGCGCGAGTTGAAAACCCTAAATTAGATTTAATTGGAACGCTAATTCAATAATCATTGGTCAAACAAATATTTAAATAATTAGTTAAAGTATGTAACAACAGAGTATAATATTTCTAACATGTCGACGACTTTAATATGAATCTAACGCGACTTGAACAGAGCGAATCAGATTTATAACGCAAAATATATCACAATTTTAGATTAAATGATTTTTCTGTGCATAGTTTCCTAATAACCCAGGGGCTATTTCGTAAAATTACCATCTCCTACCTCTCTCTATCTCTCTTCTCACCGTCGCCATGGCAACGGGGGGGTGGGCTCAGCTGGCAGAGGGGAGGGCAGGCGCTCGGCAGCAGGGAGGCAGGGGCCTTGGCGGCCGCGCCTACAGGGGCCACACGCTTGTGGGGGGAGGGCAGGCTCTCGGTGGGGAAGAGGCAGGGGCCACCGCGCCACGGGTAGGGAGGGGAGAGAGGGAAAGATAGAGGGGGCACGACGAGTGGGGACAAAGGAGAGGGAGAGGGGGTGCCGGGATAGGGTTGGGCTGCGACACACCGCGAACAATGAAGAAGAAACACGAAGAATAATGGAGATAGCTCACCATTGAAGATGGAGTTCGCTGGAGCCGAGAAGAAAATCGCTTATTGATGGCAAACCGGAGGTCGGAGCGATGAATCGAAGGCACCGAGACAAAGCTCTAGACGAGACGAACGTAGCGGTACACTCAGATTTTGCCAATATCGCACAAATTGAAAGTTATTGCTCACCGAAGTTATCGCTGGAGTTGGAACTACCCCGAACTTCGGCGAGCAATTCCGGGAATTGTGGATCAAATCTGGGAAAGCGGTTTCAAGATTTAGAAAGGGCTCGACGAGTGGGTTCCAGCCATATACATATTGCTAGGGTTTGAAGATATTTTATTTTTTTGTAATAAATCCATTTTTAAAATTAAAATAATTCTGGAAAAGGCTGAAATCATTTTTAATGTCCGAAAAATATCTCAAAGGCTCCGAAAATTCTAGGAAAAAAATTCCCAAGCATGATTTGGCACCCACTGAACTCAAGAAACATATTTAGAACTTTTGAAAATGTTGGAACTACCTCAAATGAATAGATTTTGGTTCTCGGAAAGTAGAAAAATATTCAGAAAAATATGAAATTTTTCGGAAACTTATACAAGATATATTAACATGTTTCAAACACTTCTTGCACTTAGAAACACTATGAAACAACATGAATGCAACAACCAAAGCACTTCTAGGGCTCACGCCAACATAGAACAAAATAACTCTCCATTATTTTAGAAAGGGGAAAAAGTAGAGAAAGGAGAGAGTAACACCTGAATCTTGAGTATAGATCAAAGAAATTTTTGTACCCCAAAATTCAGGGTGTTACACGGGGCAGCAAGCCGGTGGTGGCGCGTCGGCTGTAGAGTAGGGGGGCAGAGCGTTGTCGGCGGCGTCGTAAAGCTAGTGCATAGAAATGGGCGAGCGTGATCACGTGTGGATGAAAAGTTGGGCACGATCCTCATAATGCATAAACCTGTCGGCCAAGATCAAGGGCCGACAAAAGTGATCAATCCCCACATGTGCGTGAGATAGTTTGCCAGGCCCACACTAATCCCTGTCAGCCAGGCTCCATGGCTGACATGAGTTATTTATTCTCATGAGTAAAGAGGCCAACGAGAGTTATTTAATCCTCATCGGCTGACCTCTTGGCCGACAGTAATTAACTTAACTTTCACCAGCGTCTTTACGACTGACGTTTATTAGTTTGTCTCTGTCGACATTTTAAAAAGCCGATATGGATTATTTTGCCCAACGAGAGTTATCCTGATTCCTGTTATGTGTGTACAATTAAAGCTACACGTACTTGGTAAAAAATAGAAATAAATAGTAGTTTAGGAGTGCGGGGGTATAATGCATGGACCGTATTAGTAGCTTTGTAACATACTCCTATGTCAGGATATAGGACAGCTAGCTAGAGCAATAGCAGAGCTAGGTTTACGTGTAACCTTGCTGGAAATGTGGGACAATATGTTCGCTTAATTTTCATAGCACATGTTCTGAATCTTTCTACAAAAAATTTCCTATACTAAATCGAGTTGGAGAATATATATTTGCAAAACCCACCCACCCAACCAAATTACCCCCACATCTATAACTTCCACTAAATCCACCAAACAAATTACACCCAAACGTAACACACTAATAAAACCAACAATTCATATTGGTTTGAGGTCTTGTACTTATCGAGTATGGTTTCTAACAACTTCAGTAGGATTTATATGAAAAGTTTTAGTAAATTCATTTTGTTGAGGAATACAGACTCGTTAATTTTCCATGCATTAATCAAAGGAACGTACATGCATTCATCCGAATTCAACTTCTCAAATTAGGTTGTTGGACTTATCTAATACCTAATAGCCTTCCATCAACAACTAAAACAAAGGAACACCACTCCTTGCCATGTTCAATCACACACCTCTCATTCTCGATAGTCCCAGGCTAGGTATCTATAAATAATGAACAATGAGGAAGGGAGGAATAAGTAGATTGAGAAATACTAAGAAGAAGATAACATCTCGACCATGATGATGAGTAAACAAATGCTTGTCTTGTCCCTGCTCCTAGTGTTGTTCGAGCTTGGATCGCTGCCGACGACATCGTGCAAAAAGGTCTTTTTCAACTTATGGGTGACAAACTAGCCAGCTAATGCCACCCAAGATGCGGGGTGTGCTAAGAAAGATGATGCGCTCTCCTCCGCCGACACCATTAAGGTATGGAATTACATCGACCCTGCCTCTCAATTGAGACCTGAAGATGGCGGTTACACGACCATTAGCGAGTCCATCGCCAACATCCCTGAGGACAACGCCAAACGCTACCTCCTTATCCTCAAACCTGGTGTTGTGTTCCGCGAGAAGCTGTTACTCGGTAGAAGCAAGCCTTTCATCACCATAATGTCCGAGGACCCCATGAACCCTGCTGTTATTGTCTGGAATGACACTGCCACCACCATGGGTGTAATATCCCAAAAAAATGTTGACCCAAAAGTTGATCTTCGGTGAGTGGATGTGGGAAAAAGGGTTGTGGGTCGTTGGATGCTGCATCAGAAGTCATCTGAGGCGTCACTTCTTTTCTCCCACAAAATAAACCCTTGGTGGCCACCCCCTTCCCCTTCTTGGCCGCCACCCCCTCCCCTTTCTTGGCCACCTCACTTTTCCCCCTTGGCTGGCCGCCCCCTCTCCCCCCATTGCAGCAGCCCTCCAATACTTCTTCCTCCCTAGATCTTTCCCCCCCCCATGCAACAAGGATCGAGAAGAGGAGGAACAAGATGAATTGAAGAGTAAGAGAGGATCAAGGAGATGTGCTACCCCTATCTCTTGCAGATTTTTCTTAGGGAAAACCCTAGGTAAGGATGAGATCCTTGTTCCTCCCTATAATAATGTGCTTTTGGAGGTTGTGGATCATGTGGATTGAAGGATTAGAGGTTGGATTAGGTGTGGGGTTAGGTTTTGATTTCGAATTTAATTTCTGCAGAATGGCAGATTCGACAGTTTCTGTTCATGCCAGTTTTCCGTGGTCTTAATGGCCTCAAAAAAATAAAAAGTCTATATATGAGTCGTAGAGAATTTGTAGATCTTTCCGTGGCCGCGAAGAACACCTCAATCAAACATCAGAACAGAAAGTTATGGCAGTTTGATTATAGCAGCTTTTCAGTCTCATAATTCTGTGCAGAATCTGTTTTCTTAAGAGTTAGGCAATTTTATCAACCGAATTAAACTGTGGGTTGGTAAAAGAAGTTGTAGATAATTTCATAAGATTTCCAGATTGTTAAAGAGTGCATTCATATGATTTGTGAAACTCCAGTTATGTTTGTTTTACTGTCGCTGTTCCTGTTTGCCTGACAAAAATGAGTGGGTCTGTTCACTGGTGGGTTTCATCTAGTAAATTGCCGAATTGGCTCTACCAAATATAGAGTCTTTTGTAGAGGGATAAAAGTTCTTACTTCCAGCAGAATTTCACAATTTTTGGTTCAGTAGTTTGGGAGATATCAAATTTTAAAGTTAACCATACTGCTGTCTAAAACAAATTCAGTCAGTTATCTTGTCAGATGTTTTGGAACTTCTAGATGGCAGAATTTAATTATCCATTGAATACTGAAGTTGTAGAGTATTTTGTGTAGATACTCCTAGAGTATTTGTTTGATATCACCGCTGTTTTAATTTTAAAGATACAAAATTAACAAACAGCGCTGCTGCTGTATGGCATGTGGTTCAGGGTGGGAGTCTTTCCACTGGGTCTAGGTTTCAAGTGTAGGAGTGTTTTGTTGATTGGTGGCAAATGTTTGTGAAATATTTGTACTAAGTTTTATGCCCGCTAGCAGGTGGCTACACTCCAGATCATGTCTAGTACATTTCTTCTTCTTCGATGAAGGCAAGTGAATGTAGCGGTGGTTGCTTCCGTTCTGACCTGTTATTTCTATTGCCTACACTCTAATATTCAGAAGTATTGGATTCTTTCATAATTGGACTCTATGGTGATGCTTTACTTGCTTGCATTATACTGATGCTCAATCATATATTGATGATGATTATGATTCGAGTATGATTCATGAGATTAATTCACACCCCTGAAGGTAAATGAAGTATTATTTGAGGTTGGTATTGTATCTGAAGGTAAATAAAGTATTATTTGAGGTTTGTATTGTATCTGAAGGAAGTGAAGTTTATTGATAAATGCAGCATGCCATATACATTGCATGACTCATTTGCATCTGAAGTCTTGTCGTGACCTATGGTCCGACCGTACCGGTACAATTTAGCATCGTACGTTGCCCGAGGAGGGGTACGATGCGGCTTCATACCCTTAGAGGTATGAAGGCAGAGGACATATGCATTGCATTCATATGCATTCATTGAAGTGATATTTGCAGATGATGTGGTTTTATACCCTCAGAGGTATGAAGATAGAGTACCTACACATTGCATTCCTATGCATACATTGAAGTGATATTTGCAGGTATTGTTGATGCTGGGAAGTGTTATAGAACCTATTGTGGTTGTTCGAGGAAATGGGATGGTATTGGTTATAGTGGGACTACTGAGTTCTATATCTACAAGTATTTCTGATTTTAATTGTGACTCTTTTAAAATGTTGATGAATTCAATTTGTGGTTTAAATATCTCGTCAAAATAATTCGCTTGCTGAGATGTTTCATCTCACTCTTGCATTACTCAATGCAGGTGCTTGTTGCTCATCAAGGGAAGTGGGAAGTAGCAGCACATCCACCTTCACTCTTATAATACCGCTGCTTAGGCGCAATCATGATTTAATTAGAAGCTTCTTGTCAAAGGATGTTTGTTTCTAACTAGTTGTGCGCACTAGTTAATTTAGCTCATGCCGTTATGGTTGTCTTCCCATTGCTAGCAGACTATTAATGTCTATTATGTTTTCTTATCATGATATCTATTTATACCTTGTTGCTTCCCCTTTTATGCAATTTTCAAAGGAGATGCTGTCGAAATTTTATATACGAATGTTAGATGTGTAGTTTAGTAGCATTCTGGGGTGTTTGTGGATCCCGGGGTGTTACAGTTGGTATCAAAGCATAGGCTTTAGATTCTTGGCAATTTGAAGATAAATTTGACACACTTGCACATATAGGAAGGGTATGGGTACAAATATCTTTGATATATATTAATGTCTTTGAAGTGCAGATGACAATAATTTCACCCCTCCCTATTGCCTTATGGTGATGTGGTAAGTTGTTTATGATCTAATGCCTGATATAATTTATCTCTAAATCTTTATATTGTTTTATTAATGTGTTTGATATCGCTAGTCTTTTGTGAGATTGATGTTGTTATTATGCTTGTGATATACAAGTATGCCTATGTTGTTTTCACCATGTTATTCATGGTTGAGTTTTATTACAATAATATTCTTATATATGCTTGATTGAGGATGTATCTAAGAGGAGTGTGAATTGTTTGTTTTGGGTTACAAGGTAACCATCAATTTGAATTTTAGTTGTGGAGCGGTTGGTGGATAGTTCCAACTATCTTTGCAAAGAATGATTGTTTATGATGAGAAACCGGTTCTGAAAGAAATGAATATTGGTACTTTATATGGATTTTTGGGGGAAGTATTTTCATCGCCAGAATGGCTTACATGTCTCTCCTATTGTGTGTTTTAGTTGCCACAAAGCCTAGATGTTGTTTAAAGTGGTTCCCTGTTAGTCATACTAATTGTAGAATAAATCTTTGATTCTCTTGATCCATTGATTATGTATTGATACATTGAGGATATGATGGTTCCCTTTCCGATGCATGCTTGTGGAGCCATTTTTAGACCACCTATCTATTGGTTTGAAGGAAGTCATTGCCTAGCCTAGAGTTGGTTGGGTGTGGCTAGTCACCTACTCCTAGATGATGTGGTTTTTACATCAGCTTAATATGTTTGTCAAATGTGTGAAGGATTAGGGGTTATTATTGACCTTGTATGTCTGGTACTTTGAGTGCATCGTATGATAGAATGAAATGTAAGTTTCTGAACTACAGTAGATGAAGACTTATGTTATGTGTAGGTTAACCTTACTAGTTTAGATATTTTTCCCTATTTGAGTTGTTGGATGGAGTATAGTGACATTGGTTAACCAAGTATTGTGTTGTTGTGCTGTCAGTGCTCTTTGTGGAGCTTTTGGCATTTCTTCGATGAAATGTGCCGCGCAGAATGTTATTGGCTTCTTGTTGGCTTTATTGCTCCATTAGTTCTATAGATTTTCTCTCTTTTGTGGGGTGCAAAGAATGTTAGATTACATGATTATCTTTTCATGATGGCAAGAATAAGGTTTAGGAAGATTAGGAGTTTTGTTTCAATAGAACTACTTGTTTCGTGGTGCTTTGAGGTGAGGGGTTTGATCTTCTTATACATTCGTCGGGTGGGGATGTTTAACCATTTAATTAAAATTAATTGTTGAAGTTGGTAAGGGTTGTGCTTAGTGCATATTACCCCTTCATAAAAGAGTGTTGTCTTAAGACATTGATGTTGATGTATAGTTGCATCCAAATTCGATGGTGTGAAATTGTAGTGTCGATTGCATCTATGACTTGCTTTGAGCTTCATTGCATGTTGTTTCATGCTTGATGTCAGGTCGTGTAGTTTCCTTAAACAATTAGTCCAAGGTAGAAGTTCTTGTGTTAATTAATACCAATAATGGACCCATGTTTTGAATGGTGGTGCTATATGGGGTACCTTGGATGTTTTGGTTGGAGTGGTTGAATTCGAGGACGAATTCTTTTTAAGGGGGGTAGAGTGTAATATCCCAAAAAAATGTTGACCCAAAAGTTGATCTTCGGTGAGTGGATGTGGGAAAAAGGGTTGTGGGTCGTTGGATGCTGCATCAGAAGTCATCTGAGGCGTCACTTCTTTTCTCCCACAAAATAAACCCTTGGTGGCCACCCCCTTCCCCTTCTTGGCCGCCACCCCCTCCCCTTTCTTGGCCACCTCACTTTTCCCCCTTGGCTGGCCGCCCCCTCTCCCCCCATTGCAGCAGCCCTCCAATACTTCTTCCTCCCTAGATCTTTCCCCCCCCCATGCAACAAGGATCGAGAAGATGAGGAACAAGATGAATTGAAGAGTAAGAGAGGATCAAGGAGATGTGCTACCCCTATCTCTTGCAGATTTTTCTTAGGGAAAACCCTAGGTAACGATGAGATCCTTGTTCCTCCCTATAATAATGTGCTTTTGGAGGTTGTGGATCATGTGGATTGAAGGATTAGAGGTTGGATTAGGTGTGGGGTTAGGTTTTGATTTCGAATTTAATTTCTGCAGAATGGCAGATTCGACAGTTTCTGTTCATGCCAGTTTTCCGTGGTCTTAATGGCCTCAAAAAAATAAAAAGTCTATATATGAGTCGTAGATAATTTGTAGATCTTTCCGTGGCCGCGAAGAACACCTCAATCAAACATCAGAACAGAAAGTTATGGCGGTTTGATTATAGCAGCTTTTCAGTCTCATAATTCTGTGCAGAATCTGTTTTTTTAAGAGTTAGGCAATTTTATCAACAGAATTAAACTGTGGGTTGGTAAAAGAAGTTGTAGATAATTTCATAAGATTTCCAGATTGTTAAAGAGTGCATTCATATGATTTGTGAAACTCCAGTTATGTTTGTTTTACTGTCGCTGTTACTGTTTGCCTGACAAAAATGAGTGGGTCTGTTCACTGGTGGGTTTCATCTAGTAAATTGCCGAATTGGCTCTACCAAATATAGAGTCTTTTGTAGAGGGATAAAAGTTCTTACTTCCAGCAGAATTTCACAATTTTTGGTTCAGTAGTTTGGGAGATATCAAATTTTAAAGTTAACCATACTGCTGTCTAAAACAAATTCAGTCAGTTATCTTGTCAGATGTTTTGGAACTTCTAGATGACAGAATTTAATTATCCATTGAATACTGAAGTTGTAGAGTATTTTGTGTAGATACTCCTAGAGTATTTGTTTGATATCACCGCTGTTTTAATTTTAAAGATACAAAATTAACAAACAGCGCTGCTGCTGTATGGCATGTGGTTCAGGGTGGGAGTCTTTCCACTGGGTCTAGGTTTCAAGTGTAGGAGTGTTTTGTTGATTGGTGGCAAATGTTTGTGAAATATTTGTACTAAGTTTTATGCCCGCTAGCAGGTGGCTACACTCCAGATCATGTCTAGTACATTTCTTCTTCTTCGATGAAGGCAAGTGAATGTAGCGGTGGTTGCTTCCGTTCTGACCTGTTATTTCTATTGCCTACACTCTAATATTCAGAAGTATTGGATTCTTTCATAATTGGACTCTATGGTGATGCTTTACTTGCTTGCATTATACTGATGCTCAATCATATATTGATGATGATTATGATTCGAGTATGATTCATGAGATTAATTCACACCCCTGAAGGTAAATGAAGTATTATTTGAGGTTGGTATTGTATCTGAAGGTAAATAAAGTATTATTTGAGATTTGTATTGTATCTGAAGGAAGTGAAGTTTATTGATAAATGCAGCATGCCATATACATTGCATGACTCATTTGCATCTGAAGTCTTGTCGTGACCTATGGTCCGACCGTACCGGTACAATTTAGCATCGTACGTTGCCCGAGGAGGGGTACGATGCGGCTTCATACCCTTAGAGGTATGAAGGCAGAGGACATATGCATTGCATTCATTTGCATTCATTGAAGTGATATTTGCAGATGATGTGGTTTTATACCCTCAGAGGTATGAAGATAGAGTACCTACACATTGCATTCCTATGCATACATTGAAGTGATATTTGCAGGTATTGTTGATGCTGGGAAGTGTTATAGAACCTATTGTGTTTGTTCGAGGAAATGGGATGGTATTGGTTATAGTGGGACTACTGAGTTCTATATCTACAAGTATTTCTGATTTTAATTGTGACTCTTTTAAAATGTTGATGAATTCAATTTGTGGTTTAAATATCTCGTCAAAATAATTCGCTTGCTGAGATGTTTCATCTCACTCTTGCATTACTCAATGCAGGTGCTTGTTGCTCATCAAGGGAAGTGGGAAGTAGCAGCACATCCACCTTCACTCTTATAATACCGCTGCTTAGGCGCAATCATGATTTAATTAGAAGCTTCTTGTCAAAGGATGTTTGTTTCTAACTAGTTGTGCGCACTAGTTAATTTAGCTCATGTCGTTATGGTTGTCTTCCCATTGCTAGCAGACTATTAATGTCTATTATGTTTTCTTATCATGATATCTATTTATACTTTGTTGCTTCCCCTTTTATGCAATTTTCAAAGGAGATGCTGTCGAAATTTTATATACGAATGTTAGATGTGTAGTTTAGTAGCATTCTGGGGTGTTTGTGGATCCCGGGGTGTTACAATGGGCAAGGACGACAAGCCCCTTGGTGTGGATGGAAGCAGCACCATGGCCATAGAGTCCGACTATTTTGTCGCCTACAACGTTGTCTTCAAGAACGATGCGCCGCTACCAAAGCTAGGGGAAAAGAAAGGTGAGGCACCAGCACTGCGAGTGATGGGAACAAAGGCAACCTTCTACAATTGCACCATCGAAGGCGGCCAGGGTGCTCTGTACGACCAGACGGGTCTGCACTACTTCAAGGCTTGTGCCATCAAGGGAACCATCGACTTCATCTTCGGATCTGCCAAGTCATTTTATGAGGAATGCAAAATCGTTTCGGTGTTGAAGGAGGCATTGGTATTGCCATTGGCACCACCGGAGCAGGACCGCTCTAGAAATCCCATCGAAATCGCCCCAGGCAAGAGCGGGTTGGCATTCAAGACTTGCACAATCGAGGGGAAGGAGAAAAAATTTACTTGGGTAGGGTGGGCACGCCTGTGATATACTCCTACACTAATATAGGTAAGGAGATTGTAGGCATAATATCTGATGGTCGGGACGTCCAGACAGTCGAAAGGTACCACTCCTATGTCCATTACATCCTCTCCTTTCTTCATATATGATTGTGTGATTAAAGGTGTTGTTCATTATCTATACTGATGAAAGGTGTTGTTGTTGCGTTGCATTTTTTATTATAGGGGGTACTACTGCGCCACTTTCAGGTGTTACGGGCCTGGGATGTCTCCAATGGTAACCTCAACTCTGACCTATGTCGAGGCAATACCCTTTCTCGGCATACACTACATCTCGGGGGAGTCATGGATCCCGTCCCTACCACCCGCTGAAGAATAAGCTATTGCAAGCATTTAGAGACATATCTGCTAGGAGCACCCTTAAAGTTAAAACAAGCAAGTTGTGCTCCTTTTTATATTTGATATTTGAATCAGTCGTGCGTAGCTCTCAAAAGTATTGCATACCTTGTTGTAATTTAGTGTGTATTTTATTCTCAGTAACCAAAACTTTTGCAATTATTAAAGATGTTATTTCTCCGACCAGTTTCCATGGGATAGTGTTTCCGAGTCCACTTCTTTTCTTTATATTATGGAATCCGCCTCATGTCAGTAGAATGCTAACTGACTCATCTCCCAAATAGAAAGCATGTACTACAAACACTTTTTACTTCGGACCTCTATCAAAATTTAATTACTGACTTTTGGTAGCTTTTGGTCGACGACGACTTTCTCAGCTAAGAAGCCAAGCAAACTAGCACACCTAGCTATTTGCCTCAATTGTTTGTTGTTTACTTCAATTGCTTGTGATTTTTGTAATTTGCTTAAAATAATGGAAGGACATTTGTTAGGCACTACCATAATGGAGGTCGTGGATTATGTTCCCACTGACTGCATAGTCGCGTATTTTGCACGAAAAATGTCGCGACTTGTGACTTCGACGGAGACGGGCGGGCGGCGTGGCCTTCTAATAAAATATTTTTTGCTATTTTAAACCCATTTTTATGTTACTTGGAAAATATTTTTATAGACAGTTTTATTACCTCGACCTCATGTTAAAATCGATTTCTACTGGCAGTTTTCTTAGCTCAACCGCCTATAGAAAAAATTATTTCCATAGGCCCCTAGTATTGGTGGTTGTGAAAAACGCCAGTGTAAATAGGTTTACAACCGCCAGTATAGAGTTGTTGTGTACTAGTGGTCGTTAGGAAAGACATTTGTAAGGCACTACCACATGACAATGTATGCTCCTGTCTTTCTAAAACAGAAATAATAGAAGTGTAACAGATAATCTATAGATAATTTGTTTGGTAAAAAAAGCCAGTAAGAAGAGTAGGATGGATCACGACCGGAGACGAGGGCAGACGAAGGCACGGAGGGGGCGACACACGAAAGCGCATGCGTGCACGAAAGTGGTGCATTAAAGTAGTTTTTTATATTTTTATGTTACTTGACAACAAGTTGGCCATCCCCTCTGAACAAGCTAGATTTGCAACTATCCAACATCCAAATTGTTTTGTCTATCCGTGAACAATCTTAGATGTACTACACCCCTTGCAACAGTTATAAGACATTATTACAGTCATCAAATGTCACATGGGTATCTGACCCTATGATGAAATTAAAATATCTATGGTTGGATGAACATTTATCATGAGACAAAAGTGGATGGTCAAGATTTGTCATGCAGGCACAAGTGCATCTAGCTCAGCATGCATGCATGCATGCACGCACAATTAAAACAACAAACTGATAGGCAACACATCCATGAGAGCAGAGCCTTGAAAGCAGACATCCGATCCAAACAATTAATCTACACTACTTTATTAAGACTCTAAAGTCAGCGTCCACAGCTAATGCCCCCGCCCCTGCATGTCTCCCCCTCCGCACAGGAACCCGTGAAAGCCACAACCGGACCCGTGCCCCTCCCCCTCTGCGCATGTCGCGACCGTGCCAACACCCACTCCATGCATGCCACCAACAACCAAGCCCATCCGCCTTCGATGCAGCCACACACCACGCTCGAGACACCATGATCTCCTGCCTCTGTTTATAAAGCAGATTGTTGCCATCATCCGGTGAGTGTCGCCCCCAATCCACTATTTTCTGAAGTTAGTAATTTATTTACTGCTCTATGTGGATAATTAAATATCACTAGATCAAATGTTGTTAGACACTTTTACACATACAAAAACTATAGGTCTTGTCATCGAAGATACTGTAGAACCAGATGAATAAACACACTATAGACAATTTTGAAAAATGATGTGTACTGCAATGAAAACACACTAAATAAGAGCTCATCTTTTCTCGTTACATATGCAACACACTACTTCACTTAATACAGTTGATGTCTTGGATTGCACTGTGTGATAGTTTAGCTTGTTGGCATCCGGATGGTCCAGGACATGGATCAACATGTTTCTAAAACTGTCTTCGAACCACACTATTGTACTGTATAATGATGCTTACAGATGTTGTGGTAGACAAACAGGTAGTTGCATGCTACATGCTGTTGTAACCATTGCCATTGCTAGATTTTAAGAAACATGCTCTAGCGACCAACAACCCATAGTGCAAATAGCTGAAAAAATTCATAGGCATAACTCATAATCATGTGGTGTGGTTTCGAATAGACATTAATCAATATGCATGAAAAACACTTGTGCATGACTTTACACCCTAAAACTTTACTAAAATACTGGTTATTTAGGTCACATTTTACACACAATTTTCTTAATGAAATGACACTCAATTCTCTTGTTCAACTTTTTTCTACCTAGTCGTCTGCATTTCCTAGTATTTGGTGAACCACAAAAGGTTTAAATGACTTTATTGCATACCTAGCAGCAGCGAGGAACAAACTTTGGTTACCAACATCAGTGTCCTTTTTAAGCAATACATTCATCTGCAAGGAACTCTAATGTCCTGCTCACAATCTACATAGTTGTAGTTGTAAACCTTGCAGTGGCAAGTCATACACTGATACAAAGAGCTCACACACGCTACATATACATACTTGTGCCTTATACTTGCAAATTGTGAGCTCTTTTTGCATCAAACGTTTGTTGCTGGTAACATTGTACAACATGAGTGAAACTATGTATATTTACTTTAGTTAGAGATGCAGGTGACAATTTCACATCTTGTCTCTGACAACTTAGTCAATTAAATAATTTCACATACTAAGCATTACCTCCTTGTTTGTGTTTGCAGCCATATGGGTGTAATTATAGAAGAAAATCCAAAGCCAGGGGGTCGTTTCAGAAGCCTCTTCCAAGATAGAGGTAAGAACTTTGAAATAGTCTGCATATTTGGAAGTTGAAAATTACACACTAGGTATTCCCTCTATTCCATTTGTGTATGTTGTTTCATAATTGTATACTGTTGGGGACCTTCGGCATCCGAAGGTCCTCAAAAACGGGAATTAACAGTATTTCTGGAAGTATAATGTGTGAGCAGGTACCTTCGAGCTCAAGTCGTTATCACGTCAGGAGAAGACCAGAATAATACGAAGGTCTTGGTACAACGCCGAAGATGTCAGCAGGAAAGCTTCGGCGTGGTTGCAGAAAATGAAACCGACTTAAAGATGAAAAGGCTATTCAGACCTTGATAGATTACCATAGAATTATTATCAAATGTAAGGGGCATGAATGTAATTTTGTATGGCTTGTGTCCCGTGCCTATAAATAGGTGAACAGTACCCCCGTACTGTTCACGCTGACTTGGCATTCGCTTTTTGCGTCACGCTTGTACTGTCATTTCCTTCCGATTGAAGGTACACTTGTAATTCGACAATGCTTTTATTTATGCCCGATAATAATTGTTCATGTTGTCTTTTATATTCTTTATATTTCATCCTTCGTCATTGTTTAATGAATATATGAAGGTATGCCCTTCATAACCTTCGTCTGGAAGCCATTACATCCTAAGGGAAGTAATGCTTCGGAGGACGAAGGACTTTAACGATTAACATTTTCTATGTTGCCTTGTTCTTAACTCATAGCATTTGAGAACAAGTCCCCAACATTGGCGCCCACCTCCGGTGAACTCACTTCCACTCTGAGTTTTTTGAACACCTTCGGCGATCATAAACCTTCGTTATGGCGCCGAAGAAGGCTTCAGCGACTGGGGCTGCAGCTCTGCAACCACTGGACCACAATCAGGAGACAGTCTCCCTGCGGGAGGCCCGAAGCCAGAAAAGGAAGGCTGTCAGTCCGACGCCACCAGAGGACGAGATAGATCAAGAAATCAGAGATATGGAGATGCTTCATCAACAAGTACAGAGGAAGAAGGAAAAGATGGCTAGGCTAGCTGAGCTGCAGAGGCAAATAGACGAAGCCTCTGAAGAAGTTCGTCATCTTGCTCAGGATGAGCAACACCGAAGGCCTCAGCATCAAGACCTTCATCAGGAGGGTTTTCCCAACGAAGATGACTGGTATGACAATTTCCATCATGGGAATTTTGTTTTTGATGATGCTTCTCCTCTGTCCGCTGAGCTGCAGGCTACACCTTGGCCTTCGTCCTACAAGCCGCCTCAGCTCCCAGTATTCGATGGCCACTCAGACCCGAAGCAGTTTTTGATGAGCTACGAAGCAACAGTATCTTCGTATGGTGGCAATGCTTCAGTCATGGCCAAATCTTTCGGTTATGGCTGTCAGAAGTGTTGCTCAAACCTGGTATTCCTCCCTTCGACCAGGAACGATCACTTCATGGCAGAAGCTGAAAGACTTGTTTTTAACTAGCTTTCAAGGATTTCAGACGAAGCCGGTCACTGCTCAGGCTCTGTTCCAGTGCACTCAGGATCATGAAGAATACCTTCAGGCGTATGTCCGAAGGTTCTTGCGTTTGAGGGCACAGGGACCAACGGTGCCCAATGAAATTGTAATCGAAGCCATGATCAAGGGGCTTCGGCCAGGACCGTAAGCTCAGTACTTCGCTAGGAAGCCTCCTCAAACTTTGGAGAAGCTTCTCCAGAAGATGGATGAGTACATTCGGGCCGATAACGATTTTTGCCAAAGAAGGGAGGAGGCTTTCAGGTTTTCTGAAATGACCAGGGGCTTCGGAGGGAGGTTCTACCCGAGGCACGTGAGATCAATTCATAACTCTACACAAAATGATGACAGAGGAAGCCAACAGCAAAGGCCACAATGCTCCTCACAGGCTTCGGGACAACAGCAAAGCTCCTTCCGACCACCAGCTCCAAGAGGCAGAGGCGCCAGGGGCTTTGGAGGAAGATTTGGCGATCAACCGAGAAGAATCTTTTGCTTATTCTGCGGTGAGAACAAAGGCCATACTACCAGGATGTGCCATGTTACCATTCAGAAGCAAAAGGAAATAGCTGAAGCAGCAGCACAACAAGCTCAGCCGAAGCAAGTCATGCATACAGCTTCGTATCATTCACCCTACATTCTAGAATATGTGGGCAATCATCCTGCAGTTTCTGTTGCTTCGGCGAGTCAGCCTCAAGCTTCTTGGCAACAGCCTCCGCCTCCACCTCCGTTGCAACAAGGCCAGCAGCCAGAAGGGAGCCAGTATGCTCCACACCAGAGGGACTTCAGAGAGCAGTCCGAAGCTCGTACAGTCAATAGCACTGTGCCAGAATCAAAGCACATCTATTGACAAATATCCTACCTTAATAGCAATCTTTTTCATTCAGTTTTATTTTCTGTAATAAAGGACATTGTTTAGATTTCATGCAATTAGTTTCGTTGAATCCTACAAGGAAAATATATTTTCTTCACAGGCTTATGATAACAAAGAGGACCTTCGAACTATCAAAAATTCTTCGAAGCAACAAAAAGTCGTTCTAAGGAACGCAGAGTAAGTTTGCTGAAGTCACAAAAAGTCGTTCCAAAGGGAGCGCAGTGTAAGTTTTCTGCTCCAAAGTCGTTCCAAAGGGAATGCAGAGCATACAGCGAAAAATAAACGCTGATACCGCCTAAGTAAAAGGCGAAGCGCGAAAAGTCAACGCGAATACCGCTGAAAGTAAAAGGCGAAGAAGCTCCTAAGGGAGGCTTACAGCGAAAAATAAACGCTGATTCCGCTGAAGTAAAAGGCGAAGAAGCTCCTAAGGGAGGCTTATATAAGATTATGTTTTATTGCAGGGATGTGTATGTATCTTCGGAATAAACATCATCTCACATAACATAACATCATCACATCATCTCGCATAGCATAAGCATCATACATCATTTTGCACATGCCACAAGAGGTGGATACATTATTAATCTACAGAAGAACACTTTGAAAGGGAGAAATCATAGTCACAAAAAGATACATCATTGATCTTCGGAAATGTAGCTTCGGGAAATATTTTCACGAAGCCTGGATATTATTCATCAGAACATTGGATATTGTTGTGACAAAGAAAAATTCTTCTTCACGAAGCATGAAAAGAAGGGAAGGTGTTTTTTCGTCAAAGACTCAAAAGCGGTACGTGTAAAGTTTCATGCATCGTAAAGAATTGAGTAACAAAAATAGGTATATTACATTTGGGGTTACAAAATGTTATACTATATTACATTTCAGAAGTTTTTACAAAAATACTTAATCTTCTCTCAAAACGACTTCTGCAGCCTCGTTCAGGAGCCGGTTGACGACTTCATCCATAATATCTTCAGCCATCTTTTTAATTTCGTCGTCTCCCTTCGGCTGAGGGCCCGAAGACGCTTTAGTCGGATCTGAAGCAAGACAGGATACGACTACATCGCTATTACAAATCGCAAACAAATCTTAAAACCTAAGATTACAACACGATAAAAACTATTAGTTAATACCTAATTGAGCTTCGGCCTCTGCGCTCTTTTTAGCAGCCTCAGCTACTTCTCTAGCATCGTGAATGCCCTTTTCACTTCTTTGAATAATTTCTCCGGCTATTTCTCGGCCACCATTATCCTAGATATCGGTAAAAAATTTCCCACCAATTATACTAGCTTCGGCCGAGGGATCTCTTGCATCTTCAAGGGACAATGCAGCTTCGGATTGTGCTAAGATTTTTACATGTTCGCAGCCCTTCTTCTCTAAGATGGTGGCAATCCCTCTGGCACCAGAGAAGGCACATATATCCCCTCGGCTAGTTAAAATTTCTTCGAAGGCTTCAGCTTCGTGGTCGATCCATTCGATGGGACCTTCGGGATTGCCTCTCGAAAAGTTTTCCTCACTTGAGAATGCGCCGACCTTGGCGAAGCTAGCCTTTAACTTTTTAACACAATCTATAGATTTGTTGTAGCATCTCTTTTTAGACGAACGAAGCTCTTCAACAGTCACTTCTAGGTGATCTGCCCATTGATCGCTGAGTTCACGCTTTGTTTCTTCAAGTATGCGTTCTTCCTTGGCTCTGGCCAGTTGTTTCCGAAGGTCTTCAATTTCGCGCTTCTGAGCTTCAGCTTGACTTTTAAAAGCAGCTTCGTCTTCTTTTATTTTATTTATCAATGAGTGTAATATTTTATCTTTTTCAAGACCTTCGTTCCTCAGTTCAATAACTTCGGAACGAAGGTTGCTCAGGGCTATAGAACACCCTTCGTCTTCAGCATCTTTTTGTGCCCGGAGGGCATTGCTAAGTATCAGGCCCTGCAAAGAGAAATATGAGTGCGTCAAAAGGTTTAAACAAACGAAAAATTTTGGACTCAACAAAAAATACAAGAATTTCACTTCTCGCACCTTTAAGCTATTGTAAGCCAGGCTGTCGGCCAGGTCGTTCTTCGACAGCACCGAGAGCCCGTCTTCTAAAGTTGGGAATCCGAAGCTCTTGCTCATCTCCCGACAGACAGAAATTTCCTTGCTGTCGGGAAGACAATACAAGAAGTCTTCTTCTCCACTGCCATTGAATATTAACGCCCCCCTTGGATATTTCAGTTTTTGGGCATAGTGCTGGGCCTCTTGCTCTTCTTTTTCTGATAGTTTTTTCCCCGAAGCATGACGAATAACATAATCACGAATTTTGGGGGATGCTTCGAGGGCAATAACACCGGTTTCTTCAACAAAAGTTGGCTTTGTTATTTTTTCTGCCTCACTTTCCAAGGGTTTTATCTTTGCGGGCTCTGAGGGCTTAGCTTCGGTCTCAGTCTCTTGCCCTGGAGCTTTAGAATAAGAAATTTCGGTTGTTGTTTCAGGAGTGACAGCAGCCTTCTTCGGAGGTGTGCTTGAAGATTTGATCGTTTCCAGTACATCTAGCACATTAGCCATTCTCTTTCTTTTCGGAGTTACGGCTGGCACTTTTTGATTTTTTGCTGTCTCAATGTTTGCTGCAGGACTCAAAACTTCTGATGTTTTGGAGCCCTCAGTTGCTTCCTTTACCTCTTCCATTTTTTCTGTGGACGGCGCTTCGGCCTTCTCTTTCGTTTCTGATAGCAAAATCTTTGATTGCTCCAATTTTGTCCTTGTTGGTGTGGGGGATAGATATCCCCTGGGTCCACTAAAGAAGTAAAAGGCCTCACGAACGGCCCAAGGGCCCAATAATTCGTAAGGTCATTCTTTCGTGGGCCTAGGGAGAGACAACCAACAAAGGAGACGCGAGACTGATTAGTGCAAACACAGGCGGCCCACAACGTCAAACGAATGGATCACAACAGAGACCCGACTTTCCCGCGCTGAAGCCCTCATGCCACAGAGCCATGCGAGGATAAGTCGGCGAAGGTTACGTAGGGATAAACTCAAGAGGTTCACTATCTTTTAGCTACTTGTTGTTATCATATCACATGTACTGCTCCACGGCCGAGTATATAAGGCCTAGGGGGCACCCCTTCAGATCGATCGACCCTATTCTACTTAGCCACCCACGAAAACTCTCTGCATCCTCTATCCAGAGAAACCTCTTGTAACCACGCTCATATACTCACCAGGACGTAGGGTATTACGCACCTCTAAGCGGCCCGAACCTGCAAACCTTGTCCATTGTCCCTCGTGCGATCGGCACGAACCATTTTGCTACAGTCGTCGACACCGTCCTACTCCTAAAAGCACCTTGAGGGGCAACCCCGGGTGTGCGGTCGGACCCAAAACACCGACAGCTGGCGCGCCAGGTAGGGGGTGTGTCGACGATCCAAGCTAGCTCAATGGCCGTCACCTTCCACAGCAAGATTACCATGCGTCCCGGATCCACATTCTGCTTCGGGACGATATCATCCGTGGCGGACGAAGAGGGAATTCTACACCGCCTCGCGGATCTACCGGAACAGAAGCCTCCTCTAACAAACTCCGAAAATGCTGGAAAAACGCTACCTCCGGCTCTTCGGAGCGAAATCGTCTCCGGGGAGGCTGGAGCTAGAGGCTCGCTGACCCGGAAGACTCCGCTGTCTACTTCCCCGACGAAAGAATGGACACAGATCATGAGAAGGAAGGAGATCAAGGAGAGGCCAGTTATTCTTCCCGTTCCTCCGACCTCAAAGGAGAACGGAAAGAAAGTCGCCGCGGCGGCAATGCCGTTCTACCCCGACGTCCTCTTCATCGGGAGGGCAGAATCGCCCGCCGTCTCCGACGATGAACCGACTGCACCCGGAGAAGAACCGCCTCAGCGAGAATCCCGCCGACGAAGGAACCGACGCAGGAACGTTCGACGACATCACGCAGCTGGAGAACGGGATCCGGAGCAGCCTGTCTCGCGGGACGAGGTCTCAGAGATAGGAGAAACTCCGGAAGAACGCGTCTTCAGGGAACGAAGGAACTCCCGACGACGAGATCGCCGTCGGACTCAGGAGCAAGCCGAGCAAGACGCAAGGCAACGACGCGAGAACCCGCTCTTCGGGCGCAACCTGAACCCCGACTTCGCCCGAGCTATGAATACGCCGAGCGAGGTCGGAGGCGTTCTGGCCCGGATAGCTGACGGACTTCCTCGGACCCCCGACGCCGAGGGATACCGGCGCCTGTTCACTCAGGCAGCCAACCATCTTCTACCGCTCGCTCACCCGCCGAACGATCTGCGGCACGCCATCAACAGTCGCCGGGACGCGCGAAGCTCTATCAATGCTTCGCGCGAACGGCGGCACGAGAACGAAATTCGCCGTCGGGAGGAGTATGACCGAGATCATGGCTTCCCGACTCAAAGCCAGGCCACCCAAACTGAGTCGGCAACGGCTTCAACTGGTGGAACCACCCGGGGACGGTCGAGGAACCACCACCGCCACTCCCCTCCCCGGGACAGACGACATCCTCGACGACAGGAGGACACGTGCGGAGTATCTGCCCTTACTCCGCGCCTTAGGGCCATCCAATGGCCTCCCAACTTCAAGGTATCCAATGTCGACAAATATGAACCTAAGCAGGATCCAGGGGGCTGGTTAGCCGTCTACACCACCGCTGCTCGGGCTGCCGGAGCATCCGAGGACGTTATGACTGCGTATCTGCCCATCGTCCTCGGGCAAGACGCGCTGCGGTGGCTACGACATCTACCCCGACACTGCATCGACGACTGGGGAGACTTCAGCCGACGTTTCACCGCCAACTTCCAGTCTCTCTCCGACAAGCCAGCGCAACCATGGGACCTCAAATCCATCAAGCGCCGGGGGGATGAGACTCTCCGGTCGTACCTTAAAAGGTTCCAGACCATGAGAAACCGCATCCCCGAGGTCACGGAGGCGGCCGTGATCGAGGACTTCTACAGAGGATCTAATGACTCGGCTTTCGTCCGAGCCATACTGCAAAAGGCGCCAACTACCTCCGAGGAGCTATTCCGGGAAGCCGACCTCTACATCACCGCCGACGAGCGGGCCCAGGACCTCATCGGAGGAGCAAAGCCTGCACCGGCGGCACCACGGCGCGACGCGAACCAGCCGCCCGACAAGCGCTGGGAGAAGAGGCCTCGCGAAGAGGTACACGCCGCCGGGCCACCCGCCTCTCGCGCCCGAGGAGGACCTCGTGGAGGCGAACGCACGCTGGACGACATCCTCGACGCCCAGTGCCCGTACCACAAGGATATGCGCCACACTCTCCGCAACTGCCGGGACTTCAAGCACTCCGTCGGGCATGGCCGACCCTTCCAACCTCTACCACCTCCTCCGCCGAGGGGAGGACCAGATGAACCACGACAGCCCCATCAGCGGGAGGAGGGGGGAGGAGGAGCTTTCCCGCGCGTTGACAGGGAGGTCAACGTCATCTTCGGCGGACATGGGTCGCAGGAGAACAAGAGACAACAAAAGCTCAACGACCGTCAGATACTAGTGGCGACCACCGGCCCTCCCGCCCCGTACCGGTGGTCGGAGCACCCAATCACGTTCACTCGGGATGATCAATGGCTCAACTTCGACCACCCAGGCAAATACCCGCTCCTCGTCGATCCGGTGATCCGAGAGAGCCGGGTGAAGAAGGTGCTAGTGGACGGGGGGAGCAGCATCAACGTCACCTTCCCCCGTACGCTTCAAGGCTTGGGAGTTCACCTCAAAGAGCTCCATGAGTCAGACACTCCTTTCTTCGGCATCGTGCCGACGGAAGGGGAATACCCGCTGGGCCACATCTACATGCCGGTCACCTTCGGGACTCCGGATAACTACAGAACCGAGTTCCTGAGGTTCGAGGTGGCGAACTTCGACTGCGGGTACAACGCCATCATCGGGAGGCCAGGGCTGGCCAAGTTCATGGCCATCCCACACTATACGTATATGATACTGAAGATGCCCGGACCGCAAGGAATCATAACTGTGCGCGCTGACTTCCAAGGCGCCGCGGAATGTTTCCGAGTGGCCATCCAAGCAGCCCTCACCACCAAGCCGTCAACGGTTCCTTCTACACCGGCGAACTCTAAGCCTGATGAAGACCTCGCCGTGCCGGCGAACGAAGCTCAGGCCGCGACCTCTATGCGGCCGACTGAGGACACCAAGCGGATCAACCTGGGGTTCGCTGATGAGCGCAAGACGGCCATCATTAGCTCCAGTTTGAGTGACAAATAGGAAAGCGCGCTCGTCCAGTTCCTGCAAGATAACCGAGACGTATTCGCATGGCAACCTGCGGATATGCCGGGAGTCCCAAGAGAACTGGCCGAGCACAAATTGAAGGTCTATCCCCAGGCGAGGCCGATCCGGCAAAAGCTGCGTCGTTTCACGCCCGACAAGAGAGAAGCTATTCGTGCCGAGTTAGCCCGCTTGGTCGCGGCCGGATTTATTAGAGAAGTATTACACCCCGAGTGGTTAGCCAACCCTGTTCTTGTACTCAAAAAGAATAAAGTGGATTGGCGCATGTGCGTCGACTATACTGATCTCAACAAACACTGTCCGAAGGATCCCTTCGGGCTCCCAAGGATAGATCAGGTGGTGGATTCCACCGCTGGATGTTCGATGCTGTCTTTCTTAGATTGCTATTCCGGGTATCATCAGATTAGTTTGGCAAAAGAAGACGAAGAAAAAACGGCGTTCATCACCCCGTTTGGTGCTTTCTGTTATACCTCCATGCCGTTCGGCCTCAAAAACGCTGGAGCGACTTATCAGAGAGCTATTCAAACATGCTTAGCCGATCACTGGGGCAAGCGTGTGGAAGCTTACGTAGACGATGTGGTGATCAAAACGGAGAATCCGGAAAATTTCATTGAAGACTTACAGCTGGTTTTCAACAGCTTGAGAAGATATAGATGGAAGCTCAATCCTGAGAAATGCGTCTTCGGGGTACCAGCAGGAAAGTTACTCGGATTTATTGTCAGCCACCGGGGAATTGAAGCTAATCCAGATAAGATTGAAGCTATAATGAAGATGGAAGCTCCTCGATCGCAAAAGAAGGTTCAGCGACTCACTGGATGTATGGCAGCCCTGAGCAGATTCATATCCAGGCTGGGAGAAAAAGGTCTGCCATTTTATAAACTGCTGAAGAAGGTGGATAAGTTTCAATGGACTTCAGAGGCACAGGAAGCTCTAGACGCACTGAAGAAATTCCTGACAACGCCGCCAGTATTGAAACCGCCCCGGCGAGCTACGCCGACTCAGCCGGCTGAAGATCTGCTGTTATATATCTCTTGCACGACTCACGTGGTAAGCACTGCGTTGGTAGTCGAGCGAGTGGAAGAAGGGCATGCCTACCCGGTACAACATCCCGTCTATTTCATCAGTGAGGTTCTAGGCCCATCGAAGAAAAAGTATCCTCAAGTTCAGAAGCTATTATATGCAGTACTTCTAACTGCCCGCAAGCTGCGCCACTACTTTGACGACCACAAAGTCATAGTAGTTACTGGTTTTCCAATAGGGGACATTCTTCACAACAAGGAAGCCATTGGCCGAATAGCCAAGTGGGCTTGCGAGTTGGGGTCCCATGATATCGAGTTCCGACCTCGCACTGCCATCAAAACTCAAGCACTGGTCGACTTCGTATCAGAGTGGACAGAACAGCAAGTGCCGGATAATCCAGAAACTGCAGAAATATGGCGAATGTATTTTGATGGCTCGCTGAAGCTGCAGGGAGCAGGAGCAGGAATTCTCTTCACTGCACCTGGAGGCGAACACCTCAAGTACGCTCTCCAATTGCTATTCCCGGCCTCTAACAACGCAGCCGAGTATGAAGCTTTGATACACGGATTAAACATCGCCATATCGCTGGGTGTCAAGAGACTGATGGTGTACGGGGATTCTCTGGTAGTCATCAGTCAGATAAACAAGGAATGGGATTGTTCAAGTGATTCAATGGGAAGATACTGCGCCGCCGTCCGAAAGCTAGAAGATAAATTCGAAGGTCTGGAGTTCCATCATATAGAAAGAGATCGGAACACGGCAGCTGACGTACTGTCCAAGCTTGGATCCGGTCGGACTCAAGTCCCGCCCGGGGTCTTCATGCAAGAAATCCTTCAGCCAAGCATCTCGACGGATCAAATAGAAGAGTGCAACATCATAGACCAACCCGAGTCAGACTCTGATGACTGGAGGCAACCGATTATTAAGTATATAAAGAATGAAGAAGAGCCAGATGACAAGAACTCGGCCGAGCGCATTGCCAGACAATCAGCTCACTATACACTCATTGGGGAGGTATTATACCGGAGGGGCGCGTCAGGCGTCCTCATGAAATGCGTTCTCCCGTCCACTGGGAAACAACTTCTGGAGGAAGTCCATGCAGGGCAGTGCGGAGTACATGCAGCATCCAGAACATTAGTCAGGAAGGTTTTCAGGTCAGGATTCTATTGGCCGACGGCAAAGAATGATGCAGCCGAGCTAGTTCAAAGATGCGAAGCTTGCCAGTACCTGTCAAGGCAACAGCACATGCCAGCACAGCAGCTACAAACCATACCAGTAACTTGGCCTTTTGCATGCTGGGGATTGGATATGATTGGACCTTTCAAGAAAGCTCAAGGAGGATACACCCATGTATTGGTGGCAATCGACAAGTTCACTAAATGGATAGAGTTTCAGCCCATTGCCTCCTTAACCTCCGCTAAAGCCGTGGAATTCATACAAAGCATAATATTCAGATTTGGGATACCGAACAGCATCATCACTGACTTGGGATCCAATTTCACCAGCTCAGAGTTCTTTGACTTCTGCGAGCAAAAAAGCATTCAGATCAAGTATGCGTCTGTAGCCCATCCGAGAGCCAACGGGCAGGTTGAGCGAGCCAACGGAATGATATTGGAAGCACTTAGAAAAAGGGTCTTTGATAAAAATGAAAAGTTCGCAGGAAAATGGATAAGAGAATTGCCTTATGTTGTTTGGAGCTTGAGAACTCAACCTAGCCGGGCCCTGCATGGAAACACTCCTTTCTTTATGGTCTATGGGTCGGAGGCAGTGCTACCTGCTGATCTCAAGTTTGGGGCGCCAAGATTGATCTTCGAAAGCATAGCAGAAGCCGAAGCCACTAGGCTGGAGGATATCGACGTACTCGAGGAAGAGCGACTGAATGCGGTGATTCAATCAGCACGATACCAGCAGACTCTAAGGCGCTACCACGACAAAGCTGTGCGACAACGTTTCTTTTCGATGGGAGACCTCGTCCTCCGCCGAATTCTAACGGGGGAGGGACGGCACAAGTTATCACCCTTATGGGAGGGACCTTTCATAGTAGCAGAAGTCACTCGTCCCGGATCATATCGCCTCACCCAAATGGATGGTACAGAAGTCGGGAACTCCTGGAATATAGAGCACCTCCGAAAGTTTTACCCATAGCTGTATCTCAAAACAGCCAGGGTGACCATGTATTCTGTATAAAGGAAATACATCATCAATAAAGAGAGATTTCAAAGATACTTGACTCATTTATGATTGACTTGCATTCTTACTTAACTCGGGGTGACCACTATGCCCTACGAACGGAGCAATCGGCTTAAGTCGGCAACGACTTAAGGCGGTGCAACATGCTCATGCTTACTTAACTCGGGGTGACCACTATGCCCTACGAACGGAGCAATCGGCTTAAGTCGGCAACGACTTAAGGCGGTGCAACATGCTCACGCTTACTTAACTCGGGGTGACCACTATGCCCTACAAACAGAGCAATCGGCTTAAGTCGGCAACGACTTAAGGCGGTGCAACATGCTCACGCTTACTTAACTCGGGGTGACCACTATGCCCTACAAACGGAGCAATCGGCTTAAGTCGGCAACGACTTAAGGCGGTGCAACATGCTCACGCTTACTTAACTCGGGGTGACCACTATGCCCTACAAACGGAGCAATCGACTTAAGTCGGCAACGACTTGAGGCGGTGCAACATGCTCGCGCTTACTCTACGAGGGGTGACCACTATGCCCTACTAACGGAAGTTACCGACTAAAAGTAATTGATGGCTTGAACCAGTATAGCATACCCATGCTTATGCAGTTCAAGGGATGATCTCCATACCAAACAAACTTCATAATCATCATGCAGCGTTACCACAAACTTGCAAACTAATAAATTCTGATACAATAAGGGTGTAATCACGTCATTTGAATGATAAGCCGATACTTGATCACGCTAACTGCGCGCTCGGAGCACGCGAACTGTTTCTCTATTTTCTAATGTCTTTCTCAGGAACGACTGACGAAGAAGGGCGATTCGAGGAATCAGGAGCAGCATTCACATCGGCTTTTATATCTTCAGGGACAGCCACGCCGGGTCTTCTCATCAAAATTCGTCCTGCTCGAATGGCCTTGTCCAGGGCCTTATCGCGCTGAGCTTTAAAAGTGACAGCAGCTTCTTCAGCAACTTTAACAGCCTGCTGAGCAGTTTCTAACTCCTGAGCAATGGATTTCTTAGAAGCTCGGAGTCCCTTGATGGTGGCATCCTTTGCCGATAGCAACTGTGTTAGGCGGGCTACTTCATCTGAGGATTCTTGCAGTTGACGGCGCTGATTGTCAAGCTCCTCCATCGTAAAACGGTGGCTCCTCTCCAAGATGGTCAGCGAGTTGCTGGAATCTCGGTACAATCTGTCCAAGTTATCACGAGAAGCGGCAAGGGTGCGTTTTTCCTCCTACAAGCAAAAATCAACTCATTCAGAATCCAAGAACATCATAAGGCGAAGCACAGATTCGTAAGCTACCTTCTCAGAGTCAAGCTGGACATGAAGGAAGGAACTCAGAGCGTTGGCATCATCCAAAGCCGCAGAGACCTGACTCAACTCGATCTGACTTTGAGAATACTTCTCCTCGAAGTCAGCGCATCGTCGAGCCATTTCGGCTTGATCTTGAGAGTGTTTTTCTTCAAGAACTGTGATCTGCCGAGTCATCCCTATCAAGAAGTATTCAAACAAAATGAGGTCAGAAGGTAAAACAATCCACGGGCAGGAACAAAGAAGAAGAAGAAAGGATACTAACCAGCATTGGCAGCCTCCAACTCAGATACACGACTCCGAAGCAACACTGGGTTCCAACGCTCAAGAGATAAAGCCACCTCCGGGATGGAAGCACCCTGCGACTTCAGCTGGCCGACCATTCCGTCCACCAAAGCCTGATAAGAAGAGCAGATGATCACAATGGCAACAATTCACGCAACATAAAGATCCAACTAAAGCACAGCACAGCACCTGGAGGTTGGAGAAAAGCGAAGGGATCCCCAAGTCATTCAAAATCGGCTGATGACCAGGTGCCAGACCACCACTCGAAGCAGTTCGCAGCAGACCAGCAGGAACAAGCTCAGTACATTCAGCAGAGTTTAACTCCAGACCAGTGGGGATGCTGCCCTCTAAAGCGACCCCCTGATCCGGAGTCCGAGCCACCATCATGCCGCCAGAGTGTGGAGGTGAACCCACATGAACATCCATGGAAGTGCAGGAGGGAGACCCCGCTCGGACACCCTCGGGGGCTGGGTCAAGGTTGGCACTGCCCACTTGAGCCGGGTCACCCCCGGCAACACCCTCGGGGGCTGGGTAGTGGCCTGCACTCCTCGCCTGAGTTGAGTCCTCCCCGGCGACACCCTCGGGGGCTGGGCACATGTCAGCACTATTCAAAGGATCCAAGCTCTCTGCCGTGACCACCTCTAAGGTCGACGGGCCTTCAGCTGTTTCCACAGGATCAGGACGGTCCAGGTCATTATCCCGGCCCTCGAGATCGCGCTCTAAGGTCGACGAGGCACGGGACGACCTCAACCCAGCATCTGGCACGGCTGCACAAGTTTCTGTTGCATCAACGTCTGCAGGTTCCAACAGCAAGTTCTCAGGGACCATATCCTCTAGAGCTTGATCAAAATTGGTCATGGACAGTTCTTGCAAACCAATAAGAGCAGACAAAGCAGGAGAAGGAACCCCACTACTACCACCACTAGCGACGAACTGCCGACTGTTCTTCCGAGTTAATGGAGTCTCATTCTCTTCCTCCTCATCTTCCACAGCAACAGCACAAACAGCATCCTCATTGGGGTCAACAGCGGGCGGAGCACACCCATTGGGATCAATGTCAGCAAGGCCAGTTGCAGTCATTTCTTCGGCAGTAGGAGCTAAGGTGGTGGCATCCTCATCAAAGCTAGATACTCGCCGGAGACGTCTTCTTTTCCTTTTCTGCTCATCAGCAGAAGGCTCGGGCTGACTGGTTCGGCTGGGACGCCTCGGGCGAGTATTGGCAGGTTTCGAGACATCCAAGGTCGCATCAACTTCTGGAAGCGGCACCACTGCCAATGTACCGTCAGGAGCAGTATCAGATGAATCCTCAGCTAGCAGATCGAGCATGTCATTTATGTCTGCATCACTAGGGTTCAGAGGCACTTCAAAATAAATCTGCCGTTCATCATCAGGTATCTCCCTGAGCGAAGCAACTAAGGAACGAACCTCTTCAGCAGAAGGTCGAACTCTAAGACCCAAATTGCTATCTGTCACGGGCGGATTGGACACAAAAAGAGTGAAATCTTTGGGAGAAGGCAGGTTCCAAGCCGAGTATGCCACTGGAGCTCCAACGTTTGAAACCTTACCCCTGAGGATCATCTCGAGTCGGCTCACCAAATCAACGGAAGAAATTCTCTTGTTAGTAACTCGAGTCGAGTCGGCCAGCCCTCGGTAAAGATATGCCGGGTAGGCCCTGTCCTTCAGCGGCTGAATGTTTTTGAAAACAAAATCTGTGACCACGGCTTCGGCAGTCAGACCTCTCTCTTTCAGTAAACCAACCTCAGTAAGCAACACGCCCGCCTCGGCTACTTCTTGGTCCGTGGGAGATTCAGTCCAACTCGGAGTACGAACGTCTGCCTGTCTCCCTGAGCGAGGAGGGAGAGAATTTCCATAATTGTCCATTATAAACCACTCCAGACGCCAACCTTTAATGCTGTCCTTGAGGGGTATCTCGAGATACTCGGTCTTCCGCCCCCGGCGCATCTCTAAGCTGGCACCTCCGACCAATTGATGCTGCCCCCCGGCCATCCCAGGACGGCAGTGATACAGATACTTCCACAAGCCAAAATGCGGCAACACGCCAAGGTAAGCTTCGCAAAGGTGAACGAAAATAGAGATTTGGAGAATGGAGTTAGGGTTCAAGTGAGTCAGGTTGATGTGATAAAAATCAAGGATTCCACGGAAAAAAGGAGATATGGGAAGGCCGAGGCCGCGAAGAAGGAAAGGAGTGTAAACCACTGATTCATGGGTATCCTCGGTTGGGACAGTGGTCCCGTGGCAAGAGCGCCAAGAACAGAGTTCCCGTGGAGGGAGAACCCCGATGGAAACAAGGCGGAGAAGCTCGACTTCAGAAATCACAGACATATGGTTACCTGCGAAGGGTAACTGACTGTTGGGGTCGATGGCGGGGATCACTGCAGCAGACGAATTCGCGGTTTTCCTCTTGGGCGCCATTTCGTTTCTCGCTGGCGAAACAGAGCAGGAGGCGAGTGGCAGAGAAAACTCAGATGCGGAAATGCAAGAACTAGGGCACGGAAAGCAAAGGCGGCTAAAAGCGCGACTCTTAAGGGATATTCTTGAGCCAGATACCTTTTCAAAAGTGCCCAGTCATCACCCGGCGGTCATCTCCGAAATCCCAGCGTGCCACGTGGATATCTAACAGTTATTTCCAAGAAAGCCGATGTGCCACCTCATCACTCGGCCGTTTTCCTCAAATTAACTCGAGAAGCTGGCTATCGCTCGGCGCTGCCTCTAAAGCGCCGGCCACGTGTTCAATCGCTCGGCATTACTTCTAAAATGCCGACACCGACCTTCAATCACTCGGCGCTGCCTCTAAAGCGCCGGCCACGTGTTCAATCGCTCGGCATTACTTCTAAAATGCCGACGCCGACCTTCAATCACTCGGCGCTGCCTCAAAAGCGCCGGCCACGTGTTCAATCGCTCGGCATTACTTCTAAAAATGCCGACGCCGACCTTCAATCACTCGGCGCTGCCTCTAAAGCGCCGGCCACGTGTTCAATCGCTCGGCATTACTTCTAAAAATGCCGACGCCGACCTTCAATCACTCGGCGCTGCCTCTAAAGCGCCGGCCACGTGTTCAATCGCTTGGCATTACTTCTAAAATGCCGACGCCGACCTTCAATCACTCGGCGCTGCCTCTAAAGCGCCGGCCACGGGTTCAATCGCTCGGCATTACTTCTAAAATGCCGACGCCGACCTTCAATCACTCGGCGCTGCCTCTAAAACGCCGACCACGTGTTCAATCGCTCGGCATTACTTCTAAAAATGCCGACGCTGACCTTCTATCATTCGATATTGCCTCTAAAACGCCGGTCTCGTGTTCGATTGCTCAGTGTTACTTCTAAAACGCTGATGTCAATCTTCGCTATCGCTCGGCGCTGTTTCTACTGTATCAAAAGAATCGTTTCAACGTTCAGCGAAAGCTGTGATGAGTCATCAAAAAGAGGGGATAAACGACAATCTTCATTAAAGGGAAGTTGACAAGCTTACAAACCAACTCTTTATGAGTTGGTACTTCCCTAATTCTACTCTACATTACTTCTACTACTAACTACATTATACTACTCTACACTACTACTACTACTAAACTATACTAATATCTAAGAAGACCAGTGGCACCTAGCCACTGGCCCTGCCCCTACCGCCGCCGCCGCCCTTGGTGCTGCCCCTGCTGCTGCCCCTGGTGCCGTCCCCGCTGCCGCCGCTGCTGCCCTTGGTGCTGCCCCTGCTGCTGCCCTTGGTGCTGCCCCTGCTGCTGCCCTTGGTGCTGTCCCTGCCGTCGCCGCCGCCTCTGCCGCTGCCGTCGCCGTCGTCGTCATCATCGTCGTCGTCGTCGTCGTCGTCTTCACCCTCGTCGCCGCCGTCCGAGTCCTCCTCATCCGAGGAGTACTCCGACTCATCCGAGCCTTCGAGCCCGGCGCGCTCGACGGCCCGGATGTATGTCCAGACCTCCGCGGCTATCCCCTGGGAGTCGTCCGAGTCATCGGACGACGCCGGGGGAGAGACGGGAGCCGGAGACCCCTCGGGCTCGGAGGAGAACTCCTCCTCCGAGTACTCTGAATCACCAAACTCCTCCGATGGAGGAGTCGGCTCACGCTTGCGCTTGTTGTTCTTGCCCATGGTTAAAGCTTTGCGAGAGAAGAAAGGGAAGAGGCAGTAAGGAGCAGCGAAGAGATGTGAAGAAACCAGAGAAGCAAAGGGGTTATTTATAGAAGGGAAAGGCAACCGCTCACTTCTAACCGCGGTCACTGAACAGTCGCAAGGCATTCAATAAGCACTTCCACCCACCCGAAGACACGTCAGACGGCGGACGCCGTTTCATGCAACACTACACCCATTGGGACTCCACTCAACAGCGCGAAGGATATGATTACACTAGCCGTCCCATCGCATTACTACTCAGAGGCAACCGGCTAAAACACTCAGCGTACCAAGCCGTCCCTTGCCCACACCCATTGGGGGGGGGACGCCCAGGAATTATTGGTATATTTTTCAAACGGTCACATCTGTGCAGAGCATGCAGTAAATACCTCAAGACAAAAATGAGATATCAGTAAGGATCAGAGGAAAGCCAAATATAACCAGCAAAGTACAAGATATGGCCGACAGAAGCGACGTGAAGACTAGACAGAGAACGTCCGTCAAACGTCCAATCAATCGCAGAAGCAAATAAATTGCACTACCAAGCAAGATATGGATGGATTGCAAACTCGGCTGCTAAAGACAAAAATATACGCTGACCTAAGCAGCAAAATATTGATGACATAATGCTGACCTCCAAAGCATAATGCAAAATAGCCTCATGCCAGCTTTCGCAAGTGAAAGGAAGACCTTCGAACGGATTACCCTTAAAAAATCCATTTGAAGGTCGGGGGCTACACCCATTGGGTGCACCTCCGGTGCACCCCATGGAATATTGTTCTAAACCGACATAGCGCTGACCTCCAAGGCGTAGAGCAAGATTGAAAAGATTAATCCTCAACCGAGATGCAGGACCGCGAATGGAGATAGCCTTTGGAAAAAGACCTTTGAGTAGGTTATCTTCTAAAATCTACTCAAAGGTCGGGGGCTACACCCATTGGGTGCACCTCCGGTGCACCCAATAAAATCCAGGGTCTTACAATCCAAAATGCCGACCTCTAAGGCACACGCTCAAAGCCGAACTTTGGTCGGACGAGTGATCAAAACCAGAGAAGACAGCAAGGAATCATTTTCTGGACCTTGGATCTTTGAGTTGATTACCTCTAAATCAACCCAAAGATCGGGGGCTTGTGGGGGATAGATATCCCCTGGGTCCACTAAAGAAGTAAAAGGCCTCACGAACGGCCCAAGGGCCCAATAATTCGTAAGGTCATTCTTTCGTGGGCCTAGGGAGAGACAACCAACAAAGGAGACGCGAGACTGATTAGTGCAAACACAGGCGGCCCACAACGTCAAACGAATGGATCACAACAGAGACCCGACTTTCCCGCGCTGAAGCCCTCATGCCACAGAGCCATGCGAGGATAAGTCGGCGAAGGTTACGTAGGGATAAACTCAAGAGGTTCACTATCTTTTAGCTACTTGTTGTTATCATATCACATGTACTGCTCCACGGCCGAGTATATAAGGCCTAGGGGGCACCCCTTCAGATCGATCGACCCTATTCTACTTAGCCACCCACGAAAACTCTCTGCATCCTCTATCCAGAGAAACCTCTTGTAACCACGCTCATATACTCACCAGGACGTAGGGTATTACGCACCTCTAAGCGGCCCGAACCTGCAAACCTTGTCCATTGTCCCTCGTGCGATCGGCACGAACCATTTTGCTACAGTCGTCGACACCGTCCTACTCCTAAAAGCACCTTGAGGGGCAACCCCGGGTGTGCGGTCGGACCCAAAACACCGACAGTTGGCACTTCGGCCGTTTCTGCGACTTCTGGCAGCAAGGTTGGCTCGGTTGGTTTTTCAGCTTCGGTGGCCGAAGGAGTTTCTCCAGTAAACTCAGGCACCGAAGCTGGTTCAATATAGCGCGGCCGATGTGTGAGGACCTTTATCTTCTTTCTCTTCGGTTCTGGCCCGCTAGGAGCAATTGTAGCTTCTTCTTTTGCAGAGGTTGTGTTTTTTCTCTTTTGCCTTCGAATGGGATAGCAATAGTCAGGGTAGACAAACCCGATTGCATCGAATACCCGATTCAGCCTCTTCTTCTTTCGGCCTCCGAAGGCCGCTGACATTGCAGTGTCTTCGGCCTTCGAATAAGCCCCAAGCAGTTCATCACTTAAATTTTCAATACTTTTTAACCAGTCGTCATCTGGCTCGATGAATTTATCTCCAAATTTAAAAGTGTACTTCAACCTGATAAGCCCACCTTCGTCGGCCTCTTTTACGGTTTCTTGTGGCATTTCCCATTTCTCCGCGAGCGGCCATACCCTGAAGGCAATATGCTCTTGTACTAAGTCTCTCGTTCCAATGAAAGAGCAGACTGCGCCGAAGGCCCTCTGGCATTCTTCGGCAGCTTCATTCATTTCAACCTTCGGCCTCAGAAGGCCGAAGCTTTGCCAAATAGGGCGCATGATTATACCCTTGATATCTTCTCTTATTGTCAGATCATTCTTCACATAGAACCATTCTGTCATCCAGTCTCCGGGCCATCTCTTCCGAAAGGTGGGCACGGGGCAGCTTGCCCCGGACCGAGAAACGAAACTGTAGCAGCCAAAATTGTTGTGATACTGTTCCTTACCCCAAGGTTTTGTTTCATATGATAATTCATGTATATTGCAGAAGCTTTTTGCGTCAGGTTTCAGACCTTGGCTTCTCACGGCCCACACGAAGATATTCAGCTTTATAATTGCCTCCGGAGTAAGTTGATGGAGATAGATTTCGAAAATTTTCAGCACCTCCACAACGAAGCTGCTCAAAGGAAATCGCAGTCCAGCTTTCAAAAAGCTTCGGTACACTACGACCTCATTCTCTTCAGGGTGTGGGCAAGTTTTTTCCCCTTCGTCGGCCCTCACAATAGACAAATCCCGGAAATACCTTCCTCTCATATTGACAAGATGACTTTCTTTGATAGTTGATTTACCATAAACTGAATGGCTTGGTCGCCATGGGCGATCTTCGGAGTCTTCACCACCACTGTCCACATCGTAGCTGTCACTGTCGCCAGTATCCTCAGACAAACCTTCCAGAATCTCCTTGGTGATTTTTTCCGTGTTGGTCTTTGACATCGCTATAAGAAACCCCAAATTTTTCTCTTCGTCGAGGCTCAGCTTCGTCTCAGCAGCAGTCTTCTTATCCTCGGACATCTTCGGAGACACTAAAAAACTATTTTCAAAGCCGAAGCTTCAAAACTAAAAGCTTAGCAAATTGTAGTGCACAAGAGCTAAAAATTAAGTGAGCGGGAGCAGTTGGCCAGAGAGCGTGTCGAATGCGTTTGCGGTACGGCCGTATTTATACGTCAAGTGCGTTGAAAGTTGAAAGACCCCGCTTGTCAGTGAATGTTGCTATTCTAGCAAAGGGAAGGTGTTTTTTCGGACCTTCGGCGTAAGGCCTTCGTTCACGTCGCAATCTAAATTCGTTATTTTAAACAAATTAATATTGCGAGGGGCTACTGTTGGGGACCTTCGGCATCCGAAGGTCCTCAAAAACGGGAATTAACAGTATTTCTGGAAGTATAATGTGTGAGCAGGTACCTTCGAGCTCAAGTCGTTATCACGTCAGGAGAAGACCAGAATAATACGAAGGTCTTGGTACAACGCCGAAGATGTCAGCAGGAAAGCTTCGGCGTGGTTGCAGAAAATGAAACCGACTTAAAGATGAAAAGGCTATTCAGACCTTGATAGATTACCATAGAATTATTATCAAATGTAAGGGGCATGAATGTAATTTTGTATGGGTTGTGTCCCGTGCCTATAAATAGGTGAACAGTACCCCCGTACTGTTCACGCTGACTTGGCATTCGCTTTTTGCGTCACGCTTGTACTGTCATTTCCTTCCGATTGAAGGTACACTTGTAATTCGACAATGCTTTTATTTATGCCCGATAATAATTGTTCATGTTGTCTTTTATATTCTTTATATTTCATCCTTCGTCATTGTTTAATGAATATATGAAGGTATGCCCTTCATAACCTTCGTCTGGAAGCCATTACATCCTAAGGGAAGTAATGCTTCGGAGGACGAAGGACTTTAACGATTAACATTTTCTATGTTGCCTTGTTCTTAACTCATAGCATTTGAGAACAAGTCCCCAACATATACGCTGAAGGAAAAACTAGCTATGGCCTCGTGCCCCCACTAACTTTGCAAGTATCTTGCTACGGTGCTACCTAGTGAATTTGTTTGTCTCCTAAATTGTTCAAATTTAGTACGCGACAATAAGCCTGAGTGGGCCTAAGCTCCGAAAGTTTCATATGATGTGCAGGAATCCACTGGTGTATCAGATGGTGATTTTGTTTCTTATGTAAATGAATGGTGCATAGATGAGGCTACGGTTATCGGGAGCAACTACAAGACAACTCCAAACACTATTAGAGCCATACACATAACTCTAAACCAAGGCTCCAACGAGCAGCAGTTACCTCTAGCATAGAGCAGTGCTCCACTCCTTATGCTCTCCTCCGAACAATACCTTGAGATGTATCCCTAAGATTCCTTAACCAGCGAACCAATACTGCTGCACGTTCTCTTGCAATTAAGATGTTTTGTACCTATGTTTCTAAATGGAGACACTTATCAATATTGTTAAAAAGGATTAGATTAGTGTACGGTTGTCGATATATTTGTCTGTCATTAAAAGTTCTATATTGACTCCTTAGAAATAATTTATGTGATATTAATAATGTTTCCACACGTATTTTACATATCATAGTCATGTTTGTTTTTCCGTGTCTATGTTTTATATATGCATGCCTTGGACAATCTGAAAAAACAACCCAGCCTAATTAGCGTGGAGCTAATTTGACATCTCATCCGAAGCTTTAGACTCCAACAAGGGAGCTACCAGCCAGCTAGCAACGTACCCAAAGATTAATTGCATGACACAAGCTAAGAAAATGACCCTCACAAATCAGCACTACAATACACATCATATGTACATAGCAGACAATATAAAAGGCAAACAAAAATAGATAAAGTTTAGACATTGCTTTGTATTGTATCTCGACGACCTGATGAATGGGAAAAAATTCTTTGCATCCTAGATGTTGGCATCGAACTAGGCGTCAATCACTACTATGATTACAGACGGTAGTGCTCTCTATGGCAGAGCGGCCGGTCCGTGGTTGAGGGCCGGATGGTCCGCACTTGAGCAGAGGCAAGAGTTCACCAACAGCAACTGGATCTCTCTCCCGGGAGGGACCCTGTGACACCCCAGTGTCACCTAGGGTTTCTTCCCTAAGCTAACCCCAACCTATTATCACATGTAAACCTAATAAAGGAATGAACATCAAAAGAAAATTAAGAGCAAAGATTTATAATGAGTCTTCTTAAACTCTCCTTAACCTTGTCATGAACCTTGAGAGAGAAAGACTATCAAACCTTAATAAATCCTAAGTGAGCCAATTTAAGCATAAAGGGTAATTGGGAGAAATCTTGGGGGGAAATGCAAATTTTAGATTTGACCAAATTACAAAGTTTTAGTTCATCAAATAACTAACAAATCATAGTCAGAGCGTTTGACCATTTGGTTTTTCCAAAATTCCCAAATTAGCCGTTGAACCATGATCCCATGGAGAAATTCAGAATTCTGAATTTCTGAATTTCAGACCCCTTTCCAAGGATCAACTGCGTTCTCTGTTTTTCGAAACTCAAAACCAGGAAGTCCAAATATCAAAGTTGTGCCAAATTCCCTTGAACACGCCCTGGAAAAATTTGAACTCAAACCAAATTCATTTGACACGGTTTTGGCGTAGTTTGACCTTGGGACCAGACATTCTGACACTGGCACCTTGGTGACTCTACAACTCCCTGTCCCTAGCCTAAAACCGCGCGACGTCCATACACAAAAGACAAAGCAAGGTCAGGTGAACAAATCCTTCATAGCGATCTTGCCCAAATTCGCGATGATTTGCACCCAACCAGCGTTAGAACATGGGAAGAGGCAACGGTTCCACGTGTTCGACCGTGGCTGACACCCCCGGTTCACGCCCGTTCGTGCACCCGCACCCCCCAGTGCACGCCCGCGCGCGCTCGCCGGTTCACGGCCGCCCGTGCACCGCGCCGTGCCTATAAAGCAGCCCCAAGCCTTGGCCATTCCTCCCTCGTGCTCTCAAGTCTTGCCCAAGCCAGAGATCACCGGAATTTGCCCCGACCACGCCTGCGCCACCGCCCGCCAAGCTTTTAGAGCCTCGGCCACCGTGGCCAGCTCTCTCCAGTCGCGTCCAAGTCGCGCTAACGCCTCGGTTAGATTCGCCATTAGCCCGTGAAGCTTTCCATGTCCTTGGACCCGGCAGAACTTCACCGGAAGCCCGGGATCACCCTCGCCAGACTTCGGTCGCCCACTGCCGTGCGTGGACCAAGCTCTTCGGTTAGCCATTATCAAATTCCTTGCACCCATGTATTCCCTAGTACCCAGTGAAGCTCTATGACCCGTTCAATCGACCTATTGCGTCGTGAGTAGGCCAGATTCCTCACCGCCGACGAGCATCTCCGCCTGCGCACGCGGACCGGCCGACTCCGACCATCCCCGACGGCGTCCCGCACATCGCCGTGATCCCCGAGATCTCCCCTACGCCCTCGACCACCTCATCGGAGCAGCCTTGCCACCGGTAAGCCCCTCCGCCCTTTTCTCCGCCGCGGGTACTGTTCAATTAGGGACAGGACCGCGGGTTCGATTTCTAGAAACCCTAGGGGTTTTCTGCAGAGCCGTAGACTCGAATGAATAGTGCCCTGGGGACCTGTCTGTAATTCTTTTAAGAACTTCCGCCAGGGACCCAGCGCAAAACAATTTTTCTTTAAACCATTTTGATTTAATCTTTATTATTTAGCAGAAGACTTAGGAAATTCATAACTTGAGAAATACTTAACCAAAATTTGTCAAACCAATTTTGTTGGACTCTAAATATTATGGACTGTCAATTAAAAATACTAAACCCCATGCTTTCTGTTCTAATTTTTAGAGTTTGGAATTAAATACAGAAACTGACCAAACCTTGTTTAATTAAAGAAAATTTGTTGTGCTTCTGTGCTGAACTTAAGAAAATTTGTAGTTGTTCAAACCCCAATTAGACCCTGTTTAAAAATAGTGGGAACCCCGGTATTGAAAAATTAAGTAGGAATATCTATTAAAAGCCATTTCTACCCAAAACTTAGGAAAATCAGAGAGGCATTAGGAATTAATGAACAGTGAATAAAATTATTTTTTCTAGCCTACTTGAGTAACAGAGAACCTAGGAAAAATAAAAAGACCACTAGTCCAGAACAAAAGTAAAGTGAAATGTTTTATTTAGCACTATTCCAACTAGGAAATCATTATGGGAATTATAAAAACAAATCCAAAATTGTTAATAAAAATCCAGTGGACTTGTAACCACTAGAACCCCACTACAAAAATAATAAACACCTCAGTCCATCACTTTAAGTAGGGTAAACAAATAAAACTTGATAATGGGTCATATTTCAATTAAATCATGAGCAACCCAAAACAATGCAATATTGGGTAAATAAAATTTTACTAGATCAATAATGAGATAGGCCACCAGAATAAAATGCAAAACCCAATTGGAAGCTGCAAAATAATATCCATTGCTAATACTTCATGAAAGAGGCCATTTAGTCCAAATAATTCCTACCACCTTTCCCTTAAGAAAAAAGATGCCAAACATCAGAATGATTGCTCTTGCACAAAGAAGAAGCTAAGTAAATTCAGAAATATGTTGTTTGATATTTTTCAAATATAGTGGTAGTAGAAAGCACCCCTTTGGCTAGAAACTTTGGAAAATCATATCAAATTGACTGGTAAGTCTAAATAGCTAGAAATTTGTGCAAAGTAATGTTATAACATCTAGATGCCAGCAAAAATATGACTTAAGAAATAACCTTTTGTTTAATGGTAGTTGTAGTTCAAACCACCCCTTCTGCCCTAATATTTAATAATTTTATCCAGAAAGAACTATTTACTTTTCGAACCCCAAATTTTGAGACAAGAAATTATACACCAGTAATAAGCCACTGTAATGTTTTCAGAATGTTTGGAAATTTATTGATATCACTTGTAGTTCAAACCTATCTTAAAAGCATAAAGGAAATAAGAAGAAAGGAAAATAATAAACCTCACTCCAATAAGCTCAACTACAATTCCTATTAGTTTCTCACTAAGGCTTAAAAAGAATTCAGTGGGACACCGAAATAGACTTACCACTTCACTTAACTAAATGTGATCTAAATCACTATATATATATATACCACAAGAATCTTTAGTAGCAAGAGTAAACCCTATCTAATTTAAGTGAATCTGTCACCATCAAGTTTAATTACTAGAGCACTCATCATATCATGCATGTATCTTACTCATTGCATTCTTAGACTGCAATCTAGCTGACGGAGAGTACATGCTCATCCACGAGCAAGGAACTGTCCAAGAGGAGGACCAGGAGCCAGCTCCCGAGACTGCCACTGAGAGTCTCCCCGCAGCCCCAGCATTTGAAGGCAAGCCTCGGTTTTATGCATATCCGTATTTATATATGCTACTTTACTACACTTAATGCTTATAGGATTGTAATGTGCACTTAAGTGTAGGAGTTGCTTGAAACCTCTAGTTGCATGAACTTAGGATTCCTTTTTGAGATGGATACTAGTATGCTAGGTCGAGTAGCTACTTTGCTAATCAGGATCTCGGTAGAAGTCGAGTGATTTTCTAGCACTCGCGTGAGGTCAGGAATTGATTGTATTTATCTTGATAACGGGATCTATGATAGTCTATGGAATTGGATCCAGGGAGGATGCCTTGTCCGTGAGACGAGAAAAAGAATTAAGGATCAAAGTGTGGATACCTGAGTCAAGCATTTGAACGTACTAAGCACATGCCGGGAAATATGGTAACCGGTAAACCTAGTACCTGAGTGAAGCCAGGCGTGGACTTTATCCCTCACTCGTCCTGAGACTGGGTCTCCCATGCTTGCTATGGTGGGTACAAGTGCGGCCACTGCACGGCGGCAGCCAAGGTCAGTGGGGCATTGTATGCCAAGGCGGTGAGCCCTGGCCGCGAACGGGGAATCGATGGGGACGGTTGATATGTGTAGGATCGGGGTACCCTGACATGTCGTGTGTTTAGGCTTACCTTGCAAGGATAAAAACTCGATTTGAATCGTCTGCTTCTCGCAGCTAATGAGACTTCTTGACCCCTTGTACTACATGGAGTAAGAAGTGAAATGACGTTATATGAGATAATTTGTTGATTGTACTAAATGCTTGCTACCATGTATGATTAGAAGGAGCAACTTAGTAAAGATAAAGATACTAGAAATGGAAAAGCTAAAATTTGATTTTAGATACGGCTAGTGCTTTGGCAAACCAAACCCCTCAGCCAAACAGCTGCATGGTCTAGAGGTAGAGGAGTAGTTTCCTCACACCGGGCAAGTCTAGCTGAGTATTAGTATACTCAGCCTTGCTTGTGGCATAATTTTGCACGTATGCTTTAGGATATGGTTGATGGTGTGACTTGGCCTACCACCCTGCCACCGGGTTGGACGGTCGAGTGGGATGCTGCTTCCACAGAAGAGGAGCAGGAGGAGTAGTGGGCTAGGCCTTGCCCATTCCCTCGCTATCGACGACATCGATTATCCGCTGCATTTTAATTGTGGATGTTTATTTGCTACTTGAAAAACTCCGATCTATGTAATAATTCAGTACTTTAATTGAGGTTTCCTATTTTATTGTACTTCTTTTGTGACTCACATTCGTGTGAGTTTGTGGTATTTGATCCTGGTTAAGTGGATTTATCAGACTAGATCTGAGGGACTGTCGGGTTATTCCAATTTAAGTGTGTTATGGCCCCTGAGGTGTGACTTAGGCACTTGAGCTGGAATAATTCGGACGGTTCTGCCACAGACCCCGTCGAGGAGGAGAGATCCTAGAGTTTTTCTTGGGTCAGCAGGCCACCCAAGACGCCTCTAAACGACGTAGAGTCACAAGAGGTGGAGATTAGATTTTATGTTACTGTCTACTCCTAGGGAAAAAGGTAAAGAACATAAGATAAATTGATTGTTGATTCGGTTGTTAGTTCTTCAATCGGTCGTACCCCTTCAAATTTATAAGGGGGAGGTATAGACCCGTTCCTAGCTAGGTGTCCTACAACATCTACCGTGAGATTAGAGGGATAGACACGTGAGGAAATAGGACTTTAACCGCCTGATATGATCTATTCGTGGACGATCCGCGCCTATGGGCGGACCGTCCGGTCCTCGGGGCCGAACCATCCGGTCGTGACCAGTGCCACAAATGGTGCTCAACACATGCCCCTGCCTTTTAGAGAAGCTGAGTGAACCAAAAGCACAAGTGCATGTTGGAATCAAATCAATGTGATCACATCGGTTCTCTTAAGCATCTTGCCACATACTAGGATGATATTGCTCTAGGAAACATCTGTTTAGTGTCTTGGGAAAGTCCTCGCCTAGTAATGTTTGCAACATGTAGGCATTACCAGATATGACCTGTGTGATCTTGTAAGGGCATTCCCTGCTTGGCGACCATTTCCCTAACTTCCGGTCTTTGCTCGTTAGTGGCAAGATGGTCTTCCATACCAGGTCAACTACCTGGAATGACTTAGCCTTCACTTTCTTGTTGTAAGCTTTTGCAACCATGATCTTGTCTTTCTCTATTTCTCCTAGAGCTATCAATCACTTATCGTCATTTCATCAATATTGACCATCATTGAATTATGATAATCATTGACGGTTAGATCATTCTGTCTAGTGAACCTGACAGCATTTAGGCTTACCTCCATAGGCAAAATTGCTTCCTACCCATAAACAAGCTAAAATGGAGAAACTTTAGTAACATGGTGGTTAGATATTCTATGAGCCCATCAAGCTTCATACAAGACCTTATGCCAATGCTTAGGATGATCAGATATCTTCTTTTTTACCAGGCTAATCAATGTCCTATTACTAGACTTGACCTGCCCATTGGCCTAAGCATAATATGGAGATGAATTGAGCAATTTGATTCTACATGATTTAGCAAACTCAAGTACCTCCTTTGACATAAAAGAAGTCCCCTGGTCTGTGGTCAAAGTCTGAGGAATGCCAAATCTATTAATAATATGCTTAGTTATAAACTCAATTACCTCTCTATGTGTCATGTTGTTCAGAGCAACGACTTTAGTCTATTTGGTAAAGTAGTCAGTGGTGACTAACACAAAATGATGCCCTTTTGATGATGAAGGATGAATTTATCCTATAAAATCCAATCCCCATCCCCTGATAGCCAAGGTTTGATGATAGGATGTAATCGGCTGTAGGGACCAACTGTAAGTCACCGAATTTCTGACACACTTGGCATCTTTTGTAGTACTTGAAATAATCAGTTATCATATTAGGCCAATAGAAGCTAGATCTTCGCAATAACCAATTCATCTTCGGAGCTGATTGATGAGTACCACAAATCCCCTCATGTACTTCGGCCATGGCTAACAAAGCATCATCTATGCCCAAGCATTTAATTAGGACATCATTGACAATTCGGTGGTAGAGTTCATCATCCATTAAAACATACTTGAAAGTTGCACACCGAACATTCCTGTCTGTCCTAACACTAGGATTGCATAGGTAATTAATTATAGGTGCCCTCCAATCAATTGCATCGGCTGCGTTATCAGCCAAATCAATTAGGAGAACATTCCTGGCACCGTCGGATGATCCGGACCCCATACTCGGACAGTTCGAACCCAGTGCGGATGGTCTGACTTGGCCTCCCAGACGATCCACAACCTGGGGGTCTGGCGCGACACCGGTTATTAGATTTTTGGTATTGTGAAACTTCCCTCGTTTTATCCAATAACCTGAGGCGTCTTGTGCCAAATTCTTAGCTCTGCAATTCTCAACCATAGATTGTGGCAGAACCGCCCGAATTATTCCAACTTAAGTGCCTAAGTCTCGCCTTACAGGATAGACCACACTTAAATAGGAATAAAACGTCAGTCCCTCGGATCTAGTCCGACGAGGCCACTAACAGGATCAAGTACCACGTACTCACTCGAAGGTGAGGCACAGAGCAAATACAATAAAGCATAAAACCATACATTAATGAGTACTTAATTTTATTACAACATCATCGGAGTTTATCAAAAGTAGTGATCATTGTTCGGAATGTAGCGGAATATAACTAACGGTAAATAAACGGAGGGATGGGGAAGCCTGGCCCATCACTCCTCATGCTGCTCCTCTGCCGAGGTAGGGTCCCACTCGACTGTCCAACCCGGTGGCAAGATGGATGGCCAAGTCACTCCAGCAACCATGTCCTCCAGAGAACATGTAAAAATTATGCCACAAGCAAGGCTGAGTATACTAATACTCAGCTAGACTTACCCGGTGTGAGGAGTCTACTCCTCTACCTCTAGACATGCAGTTGTTTGGCTGAGGGGGTTTGGTTTTCCATAAAGCACTAGCTGAGTCTAAAATCAAGTTTTAGCTTTTCAAGTTTTAGTGCGACTCTCTTAAGAATAAATGTACACCTAGCTAATCATACATGGTATCAAACATTTAGCAATCAATATCTTTTGCCAAACACATTTCCACTTGTTACTCAATGCAGTACAATGATGAGTGTCACATTCAAATATATACTTAGCAATTTCCCTCTTCATTCTGGTCCACCAATACAAGGATCTGAGATCATGATACATCTTGTTACTGCCGGGGTGCATGGAAAATTTGGAAAGATGAGCTTCATCCAATATTTTCTTCCTGAGTTCTGGATTTTTAGGAACCACCAATCGGTCTTCAAACCATAGAACTTCCTTGCCGTCCTGATGGAAGCATTTGTACTTATCCACCTTCTATTTGAGCATTTCCTTAATGACTTGAAACACCATTGTCACCAATCTGTGCCATGATTATCTGCTGATGTAAAGTGGGCCCCACTGAGATATAATTCAAGGTACCTGAGGAAACAACTTCCATGTTCAACTTGCACAACTCGTCACACAGGGTGGCGATGTTAGAGTCCATAGTTACAAAGTTACACCGGGCCTTTCGACTTAAGGCATCTGCCACAACATTTGCCTTGCCCGGATGGTAATGTACTTCCAAATCATAGTCCTTGATTAATTCCAACCATCTCCTCTGCCTCATATTAAGATCAGCCTGAGTGAAAATATACTTGAGACTCTTGTGATCAGTATAGATATTATAATGAGCTCCCATTAGATAGTGTATCCAAATCTTCAGAGCATGAACTACGGCTGCTAATTCTAGATCATGGGTGGGGTAGTTCTGCTCTTGAGGCCTAAGTGCTCGGGATGCATAGGCAATAACTCTGTTGTCTTGCATCAAGACATATCCCAATCTAGTGCCTGAAGCATCGCAATAAACCTCAAAGGGTTTGGTGTTGTCAGGCTGCGCTAGCACGGGTGCTGTTGTTAGATGCTGCCTTAATGCATGAAAGGCATTCTCACATTTCTGACTCTATTCATACTTTATTCCTTTCTTCAACAATTCAGTCATTGGCTTTGCAATCCTGGAGAAATCCGGAATGAATCGCCGATAATATCCTGCCAATCCCACAAAACTCCGAATCTGCCATACGGTGGTAGGGGGCTTCCAATCCATCACTTCTTGCACTTTCTCAGGATCAACTGATACCCCATCCTAAGAAATGGTGTGACCCAAAAATTTTATTTCCTTCAGCCAGAAATCACATTTGGACAACTTAGCATATAAACGATGATCGTGCAGTCTCTGAAGTACTGTATGCAAGTGTTTAGTATGCTCCTGCTCGTTCCTTGAATATATCAGAATGTCATCAATGAAAACCACCACAAACTTGTCCAGCTCTGGCATAAACACTGAGTTCATCAAATACATAAAATATGCCGGGGCATTGGTCAGCCCGAAAGACATCACCAAGTACTCATAGAGTCCATATCTGGTAGAGAAAGCCATCTTCAGAATATCGCTGGCCCTGATCTTGATTTGATGATAGCTAGAGCAAAGGTCTATCATGGAAAACACCGTGGCTCCCACCAACTGATCAAACAATACATTAATGCGGGGAAACGAATACTTATTTTTATGGTTACCGCATTGAGAGGCGGTAATCAACACACAATCTCAGACTCTCATCCTTTTTCTTCACGAACAATGCTAGACATCCCCATGGTGAAGTACTTGGGCGAATGAATCCCTTGTCCAACAACTCTTGCAATTGCTTTTTCAATTCTGCCAACTCCATGGGAGGCATCCTATAGGGTCTCTTGGATATAGGTGCAGTTCCGGGTTGTAGCTCAATTGCGAACTCTATGTCTCGGTCTGGTGGCATCCCTGGCAATTCATCTGGAAAAACATCTGAGTACTCACATACCACTAGAATTCTCTCAACATGTGACTCTATTAGGGCAAAGGCAAAGGAACGGGTACAGCCCTGGTTAGGCAGATATAACGTAATTTCACCACAAGTAGGTGAGTGTATCTCAATGGCCCTTGCTGCGATGTCATTTATTGCCTGATGCCTTGATAACCAGTCAGTTCCTAATATGATATCTACACTATCCAATCCCAAGATATGGAGGGTGGTTTTAATTATAAGGCTACCAAATTTTATAGGCACTTGCATGTTCATTTGATAGGTGCCAACCCTGCCTCCTGGTGTTGAGATTGTAATGCCCCCATTTGTGTGATGGAAAGGTAATTGGCATTTGGCACTAAATTTTGCACTGATAAAATTGTGTGATGCACATGAATCAAAAAGAATGACTGCAGGATAATTCGAAACGGAGAAGATACCAGTCATGACGGGTGCTCCCTCTGGAATGTCAGCCATCATGGTGAAGTTCAGCCTGCCTTGCCTCACCTGCACCTTCTGCCTCTTGCCTTGGTTCTGGTTTGAATTCTGCCCTTGCTGGTTCTTGGGGCAATTCTTGGCGTAGTGCCCAATGCTACCACAAGTAAAACATCTGTTGTCATTGGCCTGACAGTACTGCTGTTGTGGCTGGTTGTTGTTCCTCTAAACTGAGGGCTGAGAGCGGTTGGGTGCCTGCTGCTGCTATTGTGGTCGGATCACCCATCGTCCTTGCTGCTGAGGTCCTCTACTCTGAGTGTCGGACACAATCCTGAAGCGCTGAGGCTGAGCTGAAGGTCCTGCCATAGGGGTCTTCCTCTTCTTTTCTGCCTGGCGGGCTGTGATGCAGTCTTCCTGAGAAATGGCCATGTTGACTAACACATTGTAACTGTTGGTCCTGACTGTGTTGAGACGGTCGCGGAGCTTAGTACTGAGGCCCCTCCTGAACGTGTCCCTCTTCTTCTCATCTGTGTCATCATGGTAGCTTGCGTACTGACATAGGTCATTAAAAGCTTGAGCGTACTGCAACACTGTACGATTCCCCTGAGTGAGTGCCAGAAACTCATTGAGCTTGCGGTCCATGGTGCCTGCCAGTATGTGATGCCCTCTGAATGCTGCCTTGAACTCTCCCCATTCCACCACTTGGTAAACTGGCTGCATAGCGAGGAAGTGGTCCCACCATGTTCGCGCGGGTCCACGAAGCTGCTGGGTGGCGAACTGGACCTTAGCCACATCTGAGCAAACTCCATTAAGTAGTGGAATTTGGATTCCACTACCCTGAGCCACATATTAGCATCAAGTGGATCCTCTGCCCGAGTGAACAATGGCGACTGAGTGCTGAGGAACTCCTGATAGGTGGCCGCTGCTGGGGGACGTTGATGGTGATCACCACCACCATAGTGCTGAGGTGGTGGCTGACGCTGAGCCAACTGCCGCAGAATCTCATTCTGCTAAGCCATCAGTTCGTGCATGGTAGGAGGCGGCGGCGGTGGTGGAGGAATGCGCTCATTCTGCCCACGACGCGCTCTTCCTGCCATCTGAAAATTTAGGATGCTCTTAATATCATACTTTTGACATCAGGGTTCGCACATGGTAAAAGATTTGAAAGGACAAAGTTTGTAAAATGCCAAACATTTCCTTGCATTTTTCATAAAAGATACCACATGACATATATAAAACTTTCTTCATAACTTAATTAGAGATCATCCATCCTTCATCAATCCAAAAGAGTTTGCTAATAGTTACAACAGTGTTGAAAATACTCGACTCTCTCTAGCCTAGTACCCAAAGGTGCAAAAGCTAAGCTAGTTTCGAGGTGTTCTACTGCCACACACTTCTAACCCCATCTCTGAAACTTACTGAGCAAACGAGGCAACGCTAGACTCGGGGGAAGGTGGTCTCCCTGAGCCAGCTGTGTCCAAGCTGGATGCAGGCTTCGGCTCCTCTCCTCCCTCGATGTCAACATCCTCGTCGGCCCCTTCTGCTTCTGCCTCCATCTCTTGAATTTCCTGATGGTGCATATCCAGGTGCTGGTTGGCTTCCTCAATTTGTTGTTGAGTGGTCAGGAGCTGATCCACGAGAACCTCGATGGTGTTCTCCCTGGCTCCTACTTGCTCCTCAAGCTCTTGGATCTGGGTGGCCATCAGCTCTACCTGGAGGTCCTTTTACACCAACTCAGTGGACAGGTCTACCACAAGGTCTTCCCTATTATTCAGGGTGATCTTGGTAGACTCCACCAAGCCGATCAGCTGGGACATTGCCTCCACTCGCACTGCTTGCAGACGATACAGGGCATTCATGCACCACACCGTTAGGTGAGCAGTCTACCCCAGGTAAAGAGCCCACACATCCTTGGCATGCTCCACTCGGTCCTTCTACATTGGGTCGTCCTCCTTTTTAGCGGGGAACAAGCCAATGGGATGAGTGGACAACACTAAGGGGTGAAAGCCATAAAAGGTCATCAGTCCGTGGAGAGCAATGGACTCGATAGTATCTTCAGCCCTAAATCCGAAAGACTCGGAGTCCAACGAACGCCAGCCTGGCTGCAAGGGATGAGGCTCCAAGGTCATCCTCACCCTACAGCGGGGTACCCGGTGCTCCTCGAACAACTGCACCACATACTGGGGAGGCGTCGTATAACCGGCTCCCTGTAGCACCTCCCACAAAATGCGAGGAAAACCCTCTCGCGCAAGTCTGTCCGTGTGGGAATGTGCGTTCCCTCCATCCGAGGATTCGTGAGAAGTAATCTGTGTAGGGGTAAGCGTAAGCGAAAAAGAAAAAGAATTAAGAAAATAAAAGGGAACTAGGGCTTGGCTTTCCCAGGGTTAGGTGGAGATCTTGGAGATACACTTAATCTTTTATTATCGTGCCTCATAGCTTTTAAACTTTCTTGGCCACTTACTAAGTAGTTAGAATAAAATGATGCATGCAGGTTTGTCCTAAGCGACCTCACATCAACCTATAGGGATAGAGAAATCTCCGTCCATTATTAGAGTAGCCCATAGGGCACATTCAAATAGCCACCTAGCTACCCCTCTAGTATCCTACGGCTTCACATCCTATATCCATCCTTATTGTCTTACCGATCTATCCAACATTTTTTTCTAACAAGTTTTACTTTTTGAAATGATGGTAATTACAGTTTATTGATTCCTCTGTGGTGGTACAAGCTTCGATACCAGCTGTGGCGGAACCGTCCGAATTATTCCACCTTAAGTGCCTAAGTCTCGCCTTAGAGGCTAGACCACACTTAAATAGGAATAAAATGTCAGTCCCTTGGATCTAGTCCGACGAGGCCACTAACAGGATCAAGTACCACGTACTCACTCGAAGGTGAGGCACAGAGCAAATACAATAAAGCATAAAACCATACATTAATGAGTACTTAATTTTATTACAACATCATCGGAGTTTATCAAAAGTAGTGATCATTGTTCGAAATGCAGCGGAATATAACTAACGGTAAATAAACGGAGGGATGGGGAAGCCTGGCCCATCACTCCTCATGCTCCTCCTCTGCCAAGGTAGGGACCCACTCGACTGTCCAACCTGGCGGCAAGATGGACGACCAAGTCACTCCAGCAACCATGTCCTCTAGAGAACCTGTAAAAATTATGCCACAAGCAAGGCTGAGTATACTAATACTCAGCTAGACTTACCCGGTGTGAGGAGTCTACCCCTCTACTCTGAAGTAATTTCATCATCTTTCCAAAGAGTATTGGTTTGTAATTTTCATTGCATATAATTGGAGTTAGGCTACTCTGAAGTTGTTGCACCGTTGTGTCTAAACTTTAGGTGTCGTTAAAACCACCAATAAATCGACCACGTTTTGATAGTTTCAGAGCCCAAATTTGGGAATTCTCTTTAAGCAAAACTTTTAGTTTTCCTCAGTACCTTTTAATGGGTATTTACTTGTAATTGTCTGTTAAATAGATTGGGAGAGGTGGTTGTCCGGATATAAGTCGAATCTCTGATGTGCAGTATCTCAGGCTGAGTTTAGTTGTAGGTCATGCAGAGTTGAGGGCTATAAAGATAAATTTGGGTGCAACTTTATTGCAAAAGTCGTGGACAATTTCCAAACTTTTCCAACGCGTGTTCGTTTAGTTTTAAGTTGAGTATAGCAGGAGTTATATGATTTTGAACTTTAGCTGTCCATTGTTTCTATCCTATCAGTTTTGCAACAAAGCAGTTGCATTGTTTTATCGGTTTGGAAACCAATTCCAAGACACTCATTATAATAAAAGTTTTAGGGAATGTTATAATATTTCCAATGAGTTTATATTTGCAAAATTTTGTTAGATGCAGAGAGTTATGAGGTTTTGAATTTATGGGTCATGTTCCGTCAGGTTCTGGTGGCAGATCATGTATGTCACCTTCCAAGTCAAACTAAAAATGGGAGATAAAATAAAACTTTGTTTATCCTTTGAATATGAAAGTTGTAGATCATGAAGTTTAGATGATTTTACAATATTTATTTGTTATCATTGCTTTTATAGTAAAAGAGGTAGAAACAGAATGAACATTTGTGTTGTTGATTGTCAATTTTCTATTTAGGGATATTTCCATGGAAGTTTGGTTTAGTTATGGTGAGCTCTTTCACAATCCATGTTAATTACATTGTATGGTGGGAGGGAATAGACGTAGTGGTTGTGATAGTTATCTTGTTTATGTATATGCGGAACGTGGGCTGAAACACAGAGATAGCGAGGGACATTTGAATAGGCCAGTGCGTATTGTTGTGAAGCCATGTTTTCTGGTCTTGGTGTGATTGTGTAAGTATGAAATAGTTACGTCGTGTGAAGTCTAGGTTGAGATGCAGATTATGTGAGTTTTTGATGGATATATATGCATAGTATAATTAAAAAAAAAGAGTTCTTCGATGGGAGGATATAATGTATAGAATGTGCTTGGATGGATATATGGGCAGGCATAGTATGCTTAAATCGATTCTTGCTTGCATGATGTGAGATCAGGCTTGAAATGATTTAAAAAGTTAGCATATTGCTTCGATCCTTATGTTGGATCTAAGTATCTCGTAATGAAGAACCTAAATTTATTAGTCCTTCGATGAACGCTTAACCTTAGAAGAGTATAGAACCTACATACATATATTGCTTACTGTTTGGGACAGCATGACCAGTTTTGGGTATGCAGCTAGTTCAATGAATTAAACCATGTTTTCTGTAGAGTTGTTGTATATAAAAGTTGTAGCCAACTTCTTCATCTTACTTGTGTAAACATTTCATGACCATAGGTCTAGTATCTTGGGAGTTATGATTTTCTCAAGTCTAGTCTTGGAATCTGTCCAGATTCTGTATAGATTTCGAAACTGACCTTGTTTGCCCAAGTTAAACTTCGAATCAGTTCTTATAAATTATAAAGAAGTGGTAGTACTTCCCTTAAGCTTTCCAACAAATTTTGGATCACCCTTTTTGGTGACCTATAAGTTAAGCTACAGCTATTTTAAGTGGAATCTTTGAATCTGTCCAAATTTGGACAGCAAAGCTTTCTTATGTCTTTTGATCTTAATATGCATTGAATTAACCTGATATGTTTATAAATGAAATATAGACAATTTTACTAGCTTTCTAAAAAGTCTAGGAGCGCCTAAATTGGATGGCTGCGACTCCAATTATGGATTTTTGAACTGAGTAGTTGAATTCTGTCCAAGTCTGGACAAAGTTTATGTTTCACATTGTTTGGCCTTTCTAAGTGTCAAATCTTGTGGTGATGATAATACCAAGGTTATAGTGGACTTTGTAAGCTTTCCATAAAGTCCTAGTTTACTACTTTTGGATGCATATTTTGGTGAGTTATGAGCAAAACAATTAACCGTTGTGCTGCTGTCCAGAAATATGCAAGCATTAAATTGATCTTTTGAAGTTACTCTTGTTTGGATAGGTTTGGTTTAGGCTATAGGAGCACCATATGTATTGCGTTCATATATATATTCATTGAAGTACTTGCATGTGTTAATGTTGATTTGGTGTCAGGAAAGCTTTGTCCGAGGTATATAGGATCATCTACTATCTTAGCCCGAGTTGGCAGTTTGGCTTAGCACATGCAATTGTCGGAGTCTATGATCAGAGTACACCATGTATTCCATGTCTCTATGTTGAGAAATTATTTGCGGAATCTAGATCAATAAATCGAGCTAGAGTCGATTCTCGTGTAGCAAGACCTGACTCTAGAGTGTCGTCTGCTGCGTATCCTAGAATCCTTGGAGCTCGAGGAGCTGATGCGGCAGAAGTACCCTGAACTTTTCGTTATGGGGTGAGTTTTTTGTCGTCGCTGATCTTTTCTTTTGTCGTTCCGATAGAAGCGTCAGAATTCGAGGTCGAATTCTTTTGAAGGGGGTAGAGTGTGATACCCAGTTTGCAAAGAAGAGAAGTTGGAGTTTATTGTTTCCTTGTTTCTTTTTTCCCTTCTTTCTTTCGGGTGGTACGCTTTTGGGGTTAGGAATTTTTGGGGAAGCATTCACTAGTAAAACAGTAGAATTTTTGGTCAGACTCATGCGCTAGGGGGTCGGGGGTTGATGTGTGAACGAGAATCCGGCCCACTAGTTCCCCCTAACCCTAGCCGCCCCTCCCCTAATCCCTTGGGATTTTTCAGCCACCCGCTCCCCTTTCTCTTGTGCAGCCCCCCCTCTCTGTAGCCTTGGACGCCACCCCCTCTCACTCCTCCACCCATTTGCAGCCGCCACCCCACCTCCCCCATCAAACCCTAGCCGCCCCTTCCTCAAGCCTTCTCTCCAAGGTGTCATTCCTTTCCCGCTCAGATCTACGTCGCGTTGGTGCAAGTCTCCAATTGGATTTTCGTGGAGGGAAGAAGAAGGGAGGAAAGGAGAAGGATTCAAGGTTATTTTGAGATTGTATCTTGTTTAATTGTGCTGTAATCTAATTGATTATATGTTTACCTATGCGAATCTGTAGAGGGGCTGTCCTGAAATTTTGTGGGTGGGCGAACAGCAGTAGTTCTAGTTATTTCTGGGAATTTTCGTGGGTAATTATTGCGGATCAGTGGGAGAATCATGTATAGCTTTGTAATACCTTTCCAACGAGTACTTATGCGCTCGATTCGGAGTTATATTTTAGGAGATATCGCTGTTCGAATCCGGGTATGTTGCTGTCCAAAAAAACAGATTTCTGCAGGTGGGCGAACAACAGTAGTATTAGCAGTTTCTGGGGATTTTTCGTGGGAAATTAGTGATAATCAGTATGAGAATCATGTATATCCTTGTCACACCTTTCCAACGAGTACTTATACGCTCAATTCGGAGTTATACATTAGGAGATATCGCTGTTTGAACCCGGCTAGGTTGCTGTCCAAAAACAGATTGCAGGATATATCTTGTGAACGGTTTTGGGCTAAGTAGATGTGGGAATTTAATTATCTTTTGAATACAAAACTTGTGGGAAATTTTATGTAGATGCTTCCGGAGTTTTTGATTGATATCACTGCTGTAATAATTTTAAAGTTATGAAATTATCAAGCAGCGCCGCTGCAATTTGGTGGTGATGGGGAGAGTTGTCGCTCGCGATGGGTTGGAATTGTGTGTAGGTGCGACGTTGTTTATTAGAGTTTGTTATGTGAATTTGTGCACTATGGTGTGTCTCAAAAACAGGTGGTGGACTTCCGGATCGTACTTAGTACCATTCTAAATTCCCCGTGAAGGCAAGTAAATACAATGGTGGTTGCTACCGTTTGGTTTGCATCCTATTCCCTGTCATTGAGTATGCATAAGTTTTAAATATGTTAATCATTGAATTCTATGATGAAGTTTATTTGTTCAAAAGTATTAATTCTCAATTGTCTAATATTGTGGATGATCATGATTTGGTAATGATATATGTGGTTGATTCCCATCTTGGATGAAGTTGAAGTATCTTTTTGAATCACGTTATATGAAGTGTTGTAGGCATGTCATGCACATCGCATCATCCATCTTGCATTTTGAAGTTATGTCGTGATCTTATGGTCCGACCGTACCGGTACATTTTTTAGCATCGTACGTTGCCCGAGTAGGGGTACGATGCGGCTTCATATCCTTAGAGGTATGAAGGCAGAAGTCATCCTTGCATTTGCAGACATTTGCACTCATGAGGTATATATGAAGTGTGACATTACTATGTTACTATTGTGGTTTCTACCTACGAGGTGTGGTAACTAGGTGTGTTGTACGTTGTATACGTGCCGCACCTTCGTAATAAGATGGTTGCGAAATCAAGTGGTGGTAAAACAATGTTCTTATGTGGTTAAACAGTTTGATATTACTTTACTTGCTGAGATGTGTCATCTCACTCTTGCATTACTCAATGCAGGTACTTGATACATGTTGCGAATGAGGGGAGTAGCAGCACGTCCACTTTTGTAACACCCCGGGATCCACAAACACCCCAGAATGCTACTAAACTACACATCTAACATTCGTATATAAAATTTTGACAACATCTCCTTTGAAAATTGCATAAACGGGGAAGCAACAAAGTATAAATAGATATCATGATAAGAAAACATAATAGACATTAATAGTCTGCTAGCAATGGGAAGACAACCATAACGGCATGAGCTAAATTATATAGTGCGCACAACTAGTTAGAAAAAAACATCCTTTGACAAGAAGCTTCTAATTAAATCATGACTGCGCCTAAGCAGCGTTATTATAAGAGTGAAGGTGGATGTGCTGCTACTTCCCACTTCCCTTGATGAGCAACAAGCACCTGCATTGAGTAAAGCAAGAGTGAGATGAAACATCTCAGCAAACGAATAATTTTGACGAGATATTTAAACCACAAATTGAATTCATCAACATTTTAAAAGAGTCACAATTAAAATCAGAAATACTTGTAGATATGGAACTCAGTAGTCCCGCTATAACCAATACCATCTCATTTCCTCGAACAACCATAATAGGTTCTATAACACTTCCCTGCGTCAACAATACCTGCAAATATCACTTTAATGTATGCATAGAAATGCAATGTGTAGGTACTCTATCTTCATACCTCTGAGGGTATAAAACCACATCATCTGCAAATATCACTTCAATGAATTCATATGAATGCAATGCATATGTCCTCTGCCTTCATACCTCTAAGGGTATGAAGCCGCATCGTACCCCTCCTCGGGCAACGTACGATGCTAAATTGTACCGGTACGATCGGACCATAGGTCACGACAAAACTTCAGATGCAAATGAGTCATGCAATGTATATGGCATGCTGCATTTATCAATAACCTTCACTTCCTTCAGATACAATACAAACCTCAAATAATACTTTATTTACCTTTAGATACAATACCAACCTCTAATAATACTTCATTTACCTTCAGGGGTGTGAATTAATCTCATGAATCATACTCGAATCATAATCATCATCAATATATGATTGAGCATCAGTATAATGCAAGCAAGTAAAGCATCACCATAGAGTCCAATTATGAAAGAATCCAATATTTCTGAATATTAGAGTGTAGGCAATAGAAATAACAGGTCAGAACGGAAGCAACCACCGCTACATTCACTTGCCTTCATCGAAGAAGAATAAATGTACTAGACATGATCTGGAGTGTAGCCACCTGCTAGCGGGCATAAAACTTAGTACAAATATTTCACAAACATTTGCCATCAATCAACAAAACACTCCTACACTTGAAACCAAGACCCAGTGGAAAGACTCCCACCCTAAACCACATGCCATACAGCAGCAACACTGTTTGTTAATTTTGTATCTTTAAAATTAAAACAACGGTGATATCAAACAAATACTCTAGCAGTATCTACACAAAATACTCTACAACTTCAGTATTCAATGGATAATTAAATTCTGCCATCTACAAGTTCTAAAACATCTGACAAGATAACTGACTGAATATGTTTTAGACAGCAGTATGGTTAACTTAAAAATTCGATATCTCCTAAACTACTGAACCAAACATTATGAAATTCTGCTGGAAGTAAGCACTTTTATCCGTCTACAAAAGTCTCCATAGTTGGAAGAGCCAATTCGGCCATTTACTAGATGAAACCCACCAGTGAACAGACCCACTCATTTTTGTCAGGCAAACAGGAACAGCCACGGTAAAACAAACATAACTGGAGTTTCACAAATCATATAAATGCACTCTTTAACAATCTGGAAAGCTTATGAAATTATCTACAACTTCTTTTGCCAACCCACTGTTTAATTCTGTTGATAAAATTGTCTAACTCTTAAGAGAACAGATTCTGCACAGAATTATGAGACTGAAAAACTGCTATAATCAAACTGTCATAACTTTCTGTTCTGATGTCCGATTGAGGTGTTCTTCGCAGCCACGGAAAGATCTACAAATTATCTACGACTCATATATAGACTTTTTATTTTTTTGAGGCCACTAAGATCACGGAAAACTGGTATGAACAGAAACTGTCGAATCTGCCATTCTGCAGAAATTAAATTCGAAATCAAAACCTAACCCCACACCTAATCCAACCTCTAATCCTTCAATCCACATGATCCACAACCTCCAAAAGCACATAATTATAGGGAGAAACAAGGATCCCATCCTTACCTAGGGTTTTCCCTAAGAAAAATCTGCAAGAGATGGGGGTAGCACATCTCCTTGATCCTCTCTTCCTCTTCAATCCATCTTGTTCCTCCTCTTCTCGATCGTTGTTGCGTGGGGGGGAGATCTAGGGAGGAAGAAGTATTGGAGGGCTGCTGCAATGGGGGGAGAGGGGGCGACCAGCCAAGGGGGAAAAGTGAGGCGGCCAAGAAAGGGGAGGGGGTGGCGGCCAAGAAGGGGAAGAGGGTGGCCACCTAGGGTTTATTTTGTGGGAGAAAAGAAGTGACATCTCAGATGACTTCTGATGTAGCATCCAACGGCCCACAACCCTTTTTCCCATATCCACTCACCGAAGATCAACTTTTGGGTCAACATTTTTTGGGATATTACACTCTACCCCCCTTAAAAAGAATTTGTCCTCGAATTCAACCACTCCAACCAAAACATCCAAGGTACCCCATATAGCACCACCATTCAAAACATGGGTTCATTATTGGTCTTAATTAACACAAGAACTTCTACCTTGGACTAATTGTTTAAGGAAACTACACGACCTGACATCAAGCATGACACAACATGCAATGAAGCTCAAAGCAAGTCATAAATGCAATCAACACTACAATTTCACACCATCGAATTTAGATGCAACTATACATCAACATCAATGTCTTAAGACAACACTCTTTTATGAAGGGGTAATATGCACTAAGCACAACCCTTACCAACTTCAACAATTAATTTTAATTAAATGGTGAAACATCCCCACCCGACGAATGTATAAGAAGATCAAACCCCTCACCTCAAAGCACCACAAAACAAGTAGTTCTATTGAAACAAAACTCCTAATCTTCCTAAATCTTATTCTTGCCATCATGAAAAGTAATCATGTAATCTAACATTCTTTGCACCCCACAAAAGGATGAAAATCTATAGAACTAATGGAGCAATAAAGCCAACAAGAAGCCAATAACATTCTGCGCGGCACATTTCATCGAAGAAATGCCAAAAGCTCCACAAAGAGCACTGATAGCACAACAACACAATACTTGGTTAACCAATGTCACTATACTCCATCCAACAACTCAACTAGGGAAAAATATCTAAACTAGTGAGGTTAACCTACACATAACATAAGTCTTCATCTACTGTAGTTCAGAAACTTACATTTCATTCTATCATACGATGCACTCAAAGTACCAGACATACAAGGTCAATAATAACCCCTAATCCTTCACACATTTGACAAACATATTAAGCTGATGTAAAAACCACATCATCTAGGAGTAGGTGACTAGCCACACCCAACCAACTCTAGACTAGGCAATGACTTCCTTCAAACCAATAGATAGGTGGTCTAAAAATGGCTCCACAAGCATGCATCGGAAAGGGAACCATCAGATCCTCAATGTATTAATACATAATCAATGGATCAAGAGAATCAAAGATTTATTCTACAATTAGTATGACTAACAGGCAACCACTTTAAACCACATCTAGGCTTTGTGGCAACTAAAAGACACAATAGGAGAGAGACATGTAAGCCATTATGGCTATGAAAAGACTTCCCCCAAAAATCCATATAAAGTACCAATATTCATTTCTTTCAGAACCGGTTTCTCGTCATAAACAATCATTCTTTGCAAAGATAGTTGGAACTATCCACCAACCGCTCCACAACTAAAATTCAAATTGATGGTTGCCTTGTAACCCAAAACACACAATTCACACTCCTCTTAGATACATCCTCAATCAAGCATATATAACAATATTATTGTAATAAAACTCAACCATGAAAAACATGGTGAAAACAACATAGGCATACTTGTATATCACAAGCATAATAACAACGTCAATCTCACAAAAGACTAGCGATATCAAACGCATTAATAAAACAATATAAAGATTTAGAGATAAATTATATCAGGCATTAGGTCATAAACAACTTACCACATCACCATAAAGCAATAGGGAGGGGTGAAATTATTGTCATCTGCACTTCAAAGACATTAATATATATCAAAGATATTTGTACCCATACCCTTCCTATATGTGCAAGTGTGTCAAATTTATCTTCAAATTGCCAAGAATCTAAAGCCTATTCTTTGATACCAACTGTAACACCCCGGGATCCACAAACACCCTAGAATGCTACTAAACTACACATCTAACATTCGTATATAAAATTTCGACAGCATCTCCTTTGAAAATGGCATAAACGGGGAAGCAACAAAGTATAAATAGATATCATGATAAGAAAACATAATAGACATTAATAGTCTGCTAGCAATGGGAAGACAACCATAACGGCATGAGCTAAATTATCCAGTGCGCACAACTAGTTAGAAACAAACATCCTTTGACAAG
