# Supplementary material for: A PECTIN METHYLESTERASE gene at the maize Ga1 locus confers male function in unilateral cross-incompatibility
Source: Nat Commun. 2018 Sep 10;9:3678. doi: 10.1038/s41467-018-06139-8 (PMC6131150; doi:10.1038/s41467-018-06139-8)
Supplement: Supplementary file 4 — Supplementary Data 2 [file 41467_2018_6139_MOESM4_ESM.xlsx]

## Sheet: SDGa25-Q6
Table 1. LC-MS/MS analysis of IEF fraction 6 of SDGa25 pollen secretome
Accession	Description	Score	Coverage	# Proteins	# Unique Peptides	# Peptides	# PSMs	# AAs	MW [kDa]	calc. pI
Zm00001d026422_P001	PME10-1	547.266	40.37	13	20	20	202	701	75.7548	5.57959
Zm00001d048715_P013	pollen extensin-like2	155.64	41.13	13	15	17	61	462	49.9793	5.17334
Zm00001d009341_P003	Pectin lyase-like superfamily protein	186.558	34.38	5	8	8	60	416	43.0275	6.22705
Zm00001d036822_P001	Exopolygalacturonase	141.094	30.98	68	1	11	52	410	43.4155	6.97607
Zm00001d010422_P002	Pollen-specific protein-like	110.247	47.56	2	9	9	50	164	18.1138	5.5542
Zm00001d036823_P001	Pectin lyase-like superfamily protein	134.805	28.54	36	1	10	49	410	43.4155	7.21045
Zm00001d052285_P001	Peroxidase 65	90.0072	39.78	1	5	10	33	357	38.6024	6.354
Zm00001d017996_P001	Peroxidase 65	81.7617	32.87	1	2	7	26	362	39.2245	6.17627
Zm00001d041230_P001	Pathogenesis-related protein 1	64.4798	35.21	1	6	6	25	267	27.464	6.11279
Ga1P	Ga1P	54.746	30.08	1	12	12	25	379	41.352	5.49072
Zm00001d040965_P001	Pectin lyase-like superfamily protein	60.1745	12.62	1	5	5	23	428	44.5782	6.16357
Zm00001d040802_P001	Pollen-specific leucine-rich repeat extensin-like protein 1	51.434	27.21	2	8	8	23	452	48.4263	4.90674
Zm00001d022567_P001	Pectinesterase	53.8683	18.02	2	6	6	21	566	61.8851	5.87158
Zm00001d050255_P001	Eukaryotic aspartyl protease family protein	57.4684	24.17	1	5	5	20	451	48.4833	7.63525
Zm00001d000355_P002	Pectin lyase-like superfamily protein	51.6211	12.25	13	1	6	20	498	53.663	8.30908
Zm00001d044585_P003	putative pectinesterase 67	47.6589	28.14	3	8	8	19	334	36.3516	7.81104
Zm00001d025022_P001	Subtilisin-like protease SBT1.9	50.4487	20.16	1	11	11	18	759	79.3383	6.68311
Zm00001d040190_P001	hydroxyproline-rich glycoprotein family protein	49.2531	17.92	1	4	4	18	307	33.3377	6.44287
Zm00001d027710_P001	Peroxidase 60	29.3027	19.41	7	7	7	15	443	46.6095	5.12256
Zm00001d017734_P001	Expansin-B4	29.9208	30.13	7	2	7	14	458	49.965	8.29443
Zm00001d037835_P001	Pollen allergen Phl p 11	30.4944	32.73	1	6	7	13	165	18.2569	5.12256
Zm00001d004909_P002	Alpha carbonic anhydrase 1 chloroplastic	28.3044	18.59	4	5	5	13	269	29.1899	7.53271
Zm00001d042453_P001	aldolase1	23.7784	25.07	2	1	6	13	355	38.566	7.60596
Zm00001d012103_P001	aldolase2	23.77	25.07	1	1	6	13	355	38.4349	7.29834
Zm00001d040608_P001	beta expansin10d	25.1317	23.51	8	1	6	12	268	28.9344	7.81104
Zm00001d008991_P001	Pollen-specific protein-like	23.634	24.16	1	3	4	11	178	18.9745	5.24951
Zm00001d044575_P001	alpha/beta-Hydrolases superfamily protein	26.7081	17.25	1	3	3	9	284	30.7264	7.1958
Zm00001d045911_P004	Uncharacterized conserved protein (UCP030210)	22.0026	14.25	5	5	5	9	365	40.4908	5.16064
Zm00001d039865_P001	triose phosphate isomerase4	17.2454	33.6	6	3	4	9	253	27.008	5.68115
Zm00001d023858_P001	Leucine-rich repeat (LRR) family protein	21.3933	10.92	36	2	4	8	403	43.5401	4.7417
Zm00001d015821_P017	Pectin lyase-like superfamily protein	11.2136	13.38	10	3	3	6	314	33.0583	8.48486
Zm00001d040375_P001	Triosephosphate isomerase cytosolic	10.9436	40	2	1	2	6	110	11.765	5.41455
Zm00001d003281_P001	Cellulase (glycosyl hydrolase family 5) protein	13.5889	7.07	1	3	3	5	580	62.7664	7.29834
Zm00001d006050_P001	Cysteine proteinases superfamily protein	11.417	3.98	1	1	1	4	377	40.3068	8.14795
Zm00001d026577_P001	putative cysteine protease RD21B	11.1027	9.57	4	3	3	4	470	50.1951	5.65576
Zm00001d002714_P002	Actin-depolymerizing factor	6.48629	10.43	3	1	1	3	115	13.3083	6.52197
Zm00001d047135_P024	Expansin-B9	5.78514	11.52	13	2	2	3	191	21.3618	8.57275
Zm00001d017271_P006	Adenosine kinase 2	7.24727	11.92	6	1	1	2	151	16.4856	5.16064
Zm00001d029170_P007	Superoxide dismutase	6.19836	17.11	16	1	1	2	76	7.81109	6.50732
Zm00001d039195_P001	Purple acid phosphatase 10	5.53379	2.6	1	1	1	2	461	52.2047	6.59521
Zm00001d002342_P001	Polygalacturonase QRT3	4.98412	7.46	1	2	2	2	496	51.2637	6.58057
Zm00001d031569_P001	Peptidyl-prolyl isomerase	4.89784	2.41	1	1	1	2	580	64.5511	5.37646
Zm00001d043090_P006	SKU5 similar 13	4.71566	12.09	4	1	1	2	91	10.3982	9.70068
Zm00001d006676_P001	5-formyltetrahydrofolate cyclo-ligase mitochondrial	4.58351	5.56	1	1	1	2	306	33.8678	9.02686
Zm00001d042084_P007	Villin-2	4.42314	4.55	46	1	1	2	352	39.0119	8.77783
Zm00001d019291_P001	hypothetical protein ZEAMMB73	4.28924	4.03	2	1	1	2	298	29.514	4.51318
Zm00001d025672_P001	Fasciclin-like arabinogalactan protein 7	4.16912	7.64	1	2	2	2	275	29.252	5.90967
Zm00001d000270_P009	DNA-directed RNA polymerase subunit beta	3.88896	2.56	2	1	1	2	507	55.6564	6.1001
Zm00001d033217_P004	Serine/threonine-protein phosphatase BSL3	2.47736	2.9	6	2	2	2	1000	105.651	6.1001
Zm00001d016822_P010	Phosphoinositide phosphatase SAC6	0	6.14	10	1	1	2	456	52.2446	7.54736
Zm00001d052952_P002	Putative H/ACA ribonucleoprotein complex subunit 1-like protein 1	0	16.85	2	1	1	2	89	9.20173	12.0591
The threshold value of peptide screening is set to PSM ≥ 2. #PSMs, peptide spectrum matches. The total number of identified peptide sequences for the protein, including those redundantly identified. # AAs, the number of amino acids. MW, molecular weight. Calc. pI, Calculated isoelectric point.

## Sheet: SDGa25-Q7
Table 2. LC-MS/MS analysis of IEF fraction 7 of SDGa25 pollen secretome
Accession	Description	Score	Coverage	# Proteins	# Unique Peptides	# Peptides	# PSMs	# AAs	MW [kDa]	calc. pI
Zm00001d026422_P001	PME10-1	1138.04	51.93	14	34	34	444	701	75.7548	5.57959
Ga1P	Ga1P	413.92	54.09	1	23	23	189	379	41.352	5.49072
Zm00001d017996_P001	Peroxidase 65	340.607	56.35	1	6	15	117	362	39.2245	6.17627
Zm00001d052285_P001	Peroxidase 65	301.679	58.26	1	8	17	107	357	38.6024	6.354
Zm00001d025022_P001	Subtilisin-like protease SBT1.9	302.566	46.51	1	25	25	104	759	79.3383	6.68311
Zm00001d010422_P002	Pollen-specific protein-like	212.963	48.78	2	10	10	94	164	18.1138	5.5542
Zm00001d048715_P013	pollen extensin-like2	230.899	39.18	13	15	17	91	462	49.9793	5.17334
Zm00001d036822_P001	Exopolygalacturonase	205.196	35.85	74	2	12	74	410	43.4155	6.97607
Zm00001d027710_P001	Peroxidase 60	124.263	39.28	7	18	18	55	443	46.6095	5.12256
Zm00001d022567_P001	Pectinesterase	139.224	29.86	2	16	16	54	566	61.8851	5.87158
Zm00001d050255_P001	Eukaryotic aspartyl protease family protein	144.125	45.68	1	11	11	53	451	48.4833	7.63525
Zm00001d045911_P004	Uncharacterized conserved protein (UCP030210)	137.261	41.37	5	14	14	51	365	40.4908	5.16064
Zm00001d039089_P001	Malate dehydrogenase	166.989	72.94	8	14	14	49	340	35.2636	8.104
Zm00001d044585_P001	putative pectinesterase 67	117.644	42.77	3	12	12	46	346	37.8054	8.36768
Zm00001d009341_P003	Pectin lyase-like superfamily protein	144.42	20.67	5	7	7	45	416	43.0275	6.22705
Zm00001d042453_P001	aldolase1	135.332	52.68	2	3	13	45	355	38.566	7.60596
Zm00001d017735_P001	Expansin-B4	88.7819	46.64	6	4	11	43	253	27.3347	8.17725
Zm00001d044575_P001	alpha/beta-Hydrolases superfamily protein	109.604	49.65	1	11	11	41	284	30.7264	7.1958
Zm00001d036815_P001	Pectin lyase-like superfamily protein	94.7485	20.98	13	3	9	40	410	43.2006	8.11865
Zm00001d004909_P002	Alpha carbonic anhydrase 1 chloroplastic	74.5696	49.81	4	12	12	40	269	29.1899	7.53271
Zm00001d040608_P001	beta expansin10d	77.8543	45.15	3	1	11	39	268	28.9344	7.81104
Zm00001d040190_P001	hydroxyproline-rich glycoprotein family protein	95.3238	34.53	1	7	7	38	307	33.3377	6.44287
Zm00001d040802_P001	Pollen-specific leucine-rich repeat extensin-like protein 1	110.69	27.21	2	8	8	36	452	48.4263	4.90674
Zm00001d037835_P001	Pollen allergen Phl p 11	99.0384	47.88	1	8	9	36	165	18.2569	5.12256
Zm00001d012103_P001	aldolase2	100.586	45.92	1	1	11	34	355	38.4349	7.29834
Zm00001d041230_P001	Pathogenesis-related protein 1	89.0872	35.21	1	8	8	33	267	27.464	6.11279
Zm00001d003281_P001	Cellulase (glycosyl hydrolase family 5) protein	95.3996	22.59	1	9	9	32	580	62.7664	7.29834
Zm00001d000355_P002	Pectin lyase-like superfamily protein	80.8711	16.27	20	1	8	32	498	53.663	8.30908
Zm00001d039865_P001	triose phosphate isomerase4	73.6027	65.22	8	7	10	32	253	27.008	5.68115
Zm00001d048384_P001	beta expansin10a	58.6536	36.43	2	1	10	30	269	28.9425	8.17725
Zm00001d040965_P001	Pectin lyase-like superfamily protein	77.3009	6.54	1	5	5	27	428	44.5782	6.16357
Zm00001d008991_P001	Pollen-specific protein-like	49.3991	44.94	1	7	8	27	178	18.9745	5.24951
Zm00001d002342_P001	Polygalacturonase QRT3	71.7257	27.22	1	10	10	26	496	51.2637	6.58057
Zm00001d031569_P001	Peptidyl-prolyl isomerase	38.5711	15.52	4	10	10	26	580	64.5511	5.37646
Zm00001d012524_P001	SKU5 similar 13	51.8961	23.08	26	10	10	23	559	62.116	8.60205
Zm00001d033217_P004	Serine/threonine-protein phosphatase BSL3	47.4311	15.6	9	2	10	22	1000	105.651	6.1001
Zm00001d023858_P001	Leucine-rich repeat (LRR) family protein	58.5528	16.38	36	4	6	21	403	43.5401	4.7417
Zm00001d013680_P005	Serine/threonine-protein phosphatase BSL3	50.0159	17.48	10	2	10	20	944	99.8463	5.99854
Zm00001d046793_P001	Putative subtilase family protein	42.9091	14.01	1	8	8	20	785	83.239	7.21045
Zm00001d035597_P001	RmlC-like cupins superfamily protein	45.9285	34.71	1	8	9	18	363	38.0547	6.69775
Zm00001d005465_P001	hypothetical protein ZEAMMB73	47.0895	19.67	2	5	5	17	305	29.9675	4.66553
Zm00001d011034_P003	dehydroascorbate reductase like1	32.2255	45.33	12	7	7	14	214	23.3411	5.8208
Zm00001d023741_P007	Alanine--tRNA ligase	29.7651	17.43	13	8	8	13	522	55.8609	7.72314
Zm00001d013737_P001	Serpin-Z1	21.5049	18.51	10	7	7	13	416	44.359	5.69385
Zm00001d026577_P001	putative cysteine protease RD21B	31.9244	11.28	4	4	4	12	470	50.1951	5.65576
Zm00001d011036_P001	Legumin-like protein	29.904	21.11	1	4	5	12	360	37.8185	6.15088
Zm00001d026595_P001	Early nodulin-like protein 1	38.3605	30.41	1	3	3	11	171	17.6218	5.21143
Zm00001d016510_P001	hypothetical protein ZEAMMB73	33.6892	36.07	1	4	4	11	183	18.8546	5.52881
Zm00001d038136_P001	alpha/beta-Hydrolases superfamily protein	18.7764	35.34	9	7	7	11	232	24.7636	5.31299
Zm00001d047453_P010	Villin-2	36.8966	8.8	23	2	3	10	557	61.8406	6.84424
Zm00001d024393_P004	Indole-3-glycerol phosphate synthase chloroplastic	28.5237	18.4	3	5	5	10	337	37.2237	8.27979
Zm00001d030216_P001	Triosephosphate isomerase cytosolic	23.7749	18.53	1	1	3	10	259	28.851	8.52881
Zm00001d047135_P024	Expansin-B9	19.9232	26.18	19	5	5	9	191	21.3618	8.57275
Zm00001d015821_P017	Pectin lyase-like superfamily protein	21.2213	16.56	10	4	4	8	314	33.0583	8.48486
Zm00001d017271_P010	Adenosine kinase 2	20.0892	15.08	7	3	3	7	252	27.504	5.92236
Zm00001d029455_P001	Ubiquinone biosynthesis protein COQ9 mitochondrial	15.2561	13.65	1	4	4	7	315	33.6411	8.1333
Zm00001d025672_P001	Fasciclin-like arabinogalactan protein 7	12.8002	7.64	1	2	2	7	275	29.252	5.90967
Zm00001d042084_P007	Villin-2	17.7102	8.52	63	1	2	6	352	39.0119	8.77783
Zm00001d006676_P001	5-formyltetrahydrofolate cyclo-ligase mitochondrial	14.8468	9.15	1	2	2	6	306	33.8678	9.02686
Zm00001d002714_P001	Actin-depolymerizing factor	14.5704	17.27	3	2	2	6	139	15.9708	5.40186
Zm00001d012407_P002	triose phosphate isomerase5	6.8022	9.57	7	1	2	6	230	24.6428	6.34131
Zm00001d019248_P001	Glycosyl hydrolase superfamily protein	13.0973	11.65	1	4	4	5	498	51.0026	4.97021
Zm00001d014931_P001	Plant invertase/pectin methylesterase inhibitor superfamily protein	11.3843	21.99	1	3	3	5	141	15.3969	8.08936
Zm00001d052353_P005	bromo-adjacent homology (BAH) domain-containing protein	1.79096	1.92	5	1	1	5	364	40.4059	5.41455
Zm00001d006050_P001	Cysteine proteinases superfamily protein	14.7223	3.98	1	1	1	4	377	40.3068	8.14795
Zm00001d033591_P002	Heat shock 70 kDa protein 6 chloroplastic	13.1097	4.76	3	1	2	4	651	69.532	5.36377
Zm00001d022505_P003	Heat shock 70 kDa protein 6 chloroplastic	12.2073	15.89	10	1	2	4	151	15.0945	5.8335
Zm00001d023802_P002	Superoxide dismutase	12.0564	8.31	7	1	2	4	373	39.5044	4.75439
Zm00001d040269_P001	Receptor-like protein kinase ANXUR1	8.98346	3.88	1	2	2	4	876	95.3084	6.26514
Zm00001d044775_P002	Xyloglucan endotransglucosylase/hydrolase protein 1	5.11685	11.92	2	3	3	4	302	33.3461	5.2876
Zm00001d047251_P002	putative pectinesterase/pectinesterase inhibitor 13	3.31817	2.86	5	1	1	4	280	30.3122	7.26904
Zm00001d037376_P001	early nodulin-like protein 7	9.99116	8.94	1	1	1	3	179	19.1782	7.1665
Zm00001d047479_P012	Superoxide dismutase	9.19788	21.19	11	1	2	3	118	11.7738	5.37646
Zm00001d006780_P019	histone deacetylase	7.95491	13.16	8	1	1	3	190	20.9214	5.21143
Zm00001d026140_P001	Putative subtilase family prot	7.77763	3.54	1	2	2	3	792	84.4474	7.7085
Zm00001d002904_P007	PLC-like phosphodiesterases superfamily protein	7.59181	8.89	6	3	3	3	405	42.4887	7.75244
Zm00001d000128_P002	hypothetical protein ZEAMMB73	7.46708	17.53	4	2	2	3	154	16.2871	4.70361
Zm00001d004123_P002	Lactoylglutathione lyase		11.61	3	1	1	3	155	17.6657	5.8335
Zm00001d040997_P001	Legumin-like protein	5.9016	5.93	1	1	2	3	354	37.9984	6.23975
Zm00001d023918_P002	Purple acid phosphatase 10	5.89135	2.89	2	1	1	2	381	43.5331	6.97607
Zm00001d044112_P001	hypothetical protein ZEAMMB73	5.49001	4.26	1	2	2	2	752	67.7903	8.17725
Zm00001d049841_P001	OSJNBa0063G07.3-like protein	4.93441	19.66	8	2	2	2	117	12.3895	7.98682
Zm00001d013225_P005	TIP41-like family protein	3.81738	11.06	6	2	2	2	199	22.0511	5.21143
The threshold value of peptide screening is set to PSM ≥ 2. #PSMs, peptide spectrum matches. The total number of identified peptide sequences for the protein, including those redundantly identified. # AAs, the number of amino acids. MW, molecular weight. Calc. pI, Calculated isoelectric point.

## Sheet: SDGa25-Q8
Table 3. LC-MS/MS analysis of IEF fraction 8 of SDGa25 pollen secretome
Accession	Description	Score	Coverage	# Proteins	# Unique Peptides	# Peptides	# PSMs	# AAs	MW [kDa]	calc. pI
Ga1P	Ga1P	902.565	53.83	2	25	25	338	379	41.352	5.49072
Zm00001d026422_P001	PME10-1	472.634	33.1	13	19	19	150	701	75.7548	5.57959
Zm00001d017996_P001	Peroxidase 65	315.692	43.65	1	3	11	98	362	39.2245	6.17627
Zm00001d010422_P002	Pollen-specific protein-like	274.622	53.05	2	10	11	94	164	18.1138	5.5542
Zm00001d052285_P001	Peroxidase 65	233.687	40.62	1	3	11	78	357	38.6024	6.354
Zm00001d027710_P001	Peroxidase 60	172.327	29.12	7	14	14	66	443	46.6095	5.12256
Zm00001d037835_P001	Pollen allergen Phl p 11	194.66	59.39	1	9	11	65	165	18.2569	5.12256
Zm00001d025022_P001	Subtilisin-like protease SBT1.9	169.717	34.65	1	18	18	52	759	79.3383	6.68311
Zm00001d039089_P001	Malate dehydrogenase	150.164	55.59	8	13	13	46	340	35.2636	8.104
Zm00001d040190_P001	hydroxyproline-rich glycoprotein family protein	118.453	28.99	1	6	6	38	307	33.3377	6.44287
Zm00001d048715_P013	pollen extensin-like2	94.0511	25.54	13	10	10	32	462	49.9793	5.17334
Zm00001d036821_P001	exopolygalacturonase1	70.5371	20	62	7	7	24	410	43.4435	6.97607
Zm00001d011036_P001	Legumin-like protein	62.2933	26.11	1	6	7	23	360	37.8185	6.15088
Zm00001d035597_P001	RmlC-like cupins superfamily protein	62.0869	25.07	1	6	7	22	363	38.0547	6.69775
Zm00001d025672_P001	Fasciclin-like arabinogalactan protein 7	54.0399	14.55	1	4	4	22	275	29.252	5.90967
Zm00001d045911_P004	Uncharacterized conserved protein (UCP030210)	55.6699	22.47	5	9	9	20	365	40.4908	5.16064
Zm00001d046793_P001	Putative subtilase family protein	56.9777	11.59	1	6	6	19	785	83.239	7.21045
Zm00001d002342_P001	Polygalacturonase QRT3	56.4407	17.94	1	6	6	18	496	51.2637	6.58057
Zm00001d052224_P001	Wound/stress protein	50.3375	18.72	1	2	2	18	187	19.5936	5.51611
Zm00001d005465_P001	hypothetical protein ZEAMMB73	49.9642	26.89	2	6	6	18	305	29.9675	4.66553
Zm00001d038136_P001	alpha/beta-Hydrolases superfamily protein	47.8854	33.19	9	6	6	18	232	24.7636	5.31299
Zm00001d004909_P002	Alpha carbonic anhydrase 1 chloroplastic	35.5718	26.77	4	6	6	18	269	29.1899	7.53271
Zm00001d004123_P002	Lactoylglutathione lyase	54.4365	43.87	3	5	5	17	155	17.6657	5.8335
Zm00001d044575_P001	alpha/beta-Hydrolases superfamily protein	49.7739	20.07	1	4	4	16	284	30.7264	7.1958
Zm00001d008991_P001	Pollen-specific protein-like	36.1615	25.28	1	4	5	16	178	18.9745	5.24951
Zm00001d022567_P001	Pectinesterase	46.4553	10.95	1	5	5	15	566	61.8851	5.87158
Zm00001d026595_P001	Early nodulin-like protein 1	47.8017	30.41	1	4	4	13	171	17.6218	5.21143
Zm00001d040965_P001	Pectin lyase-like superfamily protein	38.9933	6.54	1	3	3	13	428	44.5782	6.16357
Zm00001d040997_P001	Legumin-like protein	33.6392	16.1	1	4	5	13	354	37.9984	6.23975
Zm00001d011034_P003	dehydroascorbate reductase like1	33.1318	16.82	12	3	3	12	214	23.3411	5.8208
Zm00001d031569_P001	Peptidyl-prolyl isomerase	31.8096	9.31	4	5	5	12	580	64.5511	5.37646
Zm00001d040802_P001	Pollen-specific leucine-rich repeat extensin-like protein 1	30.6574	9.29	2	4	4	12	452	48.4263	4.90674
Zm00001d024393_P004	Indole-3-glycerol phosphate synthase chloroplastic	34.0193	11.87	3	3	3	10	337	37.2237	8.27979
Zm00001d039865_P001	triose phosphate isomerase4	21.8084	23.32	6	2	4	10	253	27.008	5.68115
Zm00001d041230_P001	Pathogenesis-related protein 1	30.1208	20.6	1	5	5	9	267	27.464	6.11279
Zm00001d020108_P002	Galactose mutarotase-like superfamily protein	27.9298	18.73	4	5	5	9	315	34.2191	6.02393
Zm00001d022505_P003	Heat shock 70 kDa protein 6 chloroplastic	21.3235	15.89	10	1	2	9	151	15.0945	5.8335
Zm00001d034856_P002	elongation factor TU mitochondrial1	25.4559	8.38	8	2	2	7	358	38.3731	5.99854
Zm00001d044585_P003	putative pectinesterase 67	14.7367	19.46	2	5	5	7	334	36.3516	7.81104
Zm00001d047479_P012	Superoxide dismutase	14.4518	21.19	11	1	2	7	118	11.7738	5.37646
Zm00001d030216_P001	Triosephosphate isomerase cytosolic	14.428	18.53	2	1	3	7	259	28.851	8.52881
Zm00001d026577_P001	putative cysteine protease RD21B	17.2432	7.87	4	3	3	6	470	50.1951	5.65576
Zm00001d017734_P001	Expansin-B4	15.9994	18.78	7	1	4	6	458	49.965	8.29443
Zm00001d040608_P001	beta expansin10d	15.2556	16.04	8	1	4	6	268	28.9344	7.81104
Zm00001d011965_P001	Aldolase-type TIM barrel family protein	10.3845	10.96	5	4	4	4	429	46.2172	7.32764
Zm00001d009341_P007	Pectin lyase-like superfamily protein	9.99959	12.99	2	2	2	4	254	26.7384	6.1001
Zm00001d050255_P001	Eukaryotic aspartyl protease family protein	8.84887	2.22	1	1	1	4	451	48.4833	7.63525
Zm00001d006050_P001	Cysteine proteinases superfamily protein	13.7243	3.98	1	1	1	3	377	40.3068	8.14795
Zm00001d012103_P001	aldolase2	9.89149	6.48	2	1	1	3	355	38.4349	7.29834
Zm00001d014931_P001	Plant invertase/pectin methylesterase inhibitor superfamily protein	9.08589	20.57	1	2	2	3	141	15.3969	8.08936
Zm00001d000270_P009	DNA-directed RNA polymerase subunit beta	8.73702	2.56	2	1	1	3	507	55.6564	6.1001
Zm00001d002714_P002	Actin-depolymerizing factor	7.88019	10.43	3	1	1	3	115	13.3083	6.52197
Zm00001d052353_P005	bromo-adjacent homology (BAH) domain-containing protein	5.80901	1.92	5	1	1	3	364	40.4059	5.41455
Zm00001d003281_P001	Cellulase (glycosyl hydrolase family 5) protein	5.00334	1.9	1	1	1	3	580	62.7664	7.29834
Zm00001d032789_P003	chaperonin2	4.11927	2.56	5	1	1	3	351	37.3837	5.21143
Zm00001d005347_P001	monodehydroascorbate reductase homolog1	3.92678	2.99	1	1	1	3	435	46.7033	5.59229
Zm00001d006676_P001	5-formyltetrahydrofolate cyclo-ligase mitochondrial	6.85655	5.56	1	1	1	2	306	33.8678	9.02686
Zm00001d000128_P002	hypothetical protein ZEAMMB73	6.71599	7.79	3	1	1	2	154	16.2871	4.70361
Zm00001d033217_P004	Serine/threonine-protein phosphatase BSL3	5.51158	1.4	1	1	1	2	1000	105.651	6.1001
Zm00001d047135_P003	Expansin-B9	5.06816	8.67	9	1	1	2	150	16.9978	9.15869
Zm00001d039195_P001	Purple acid phosphatase 10	4.33282	2.39	1	1	1	2	461	52.2047	6.59521
Zm00001d052183_P001	hypothetical protein ZEAMMB73	4.31571	3.6	13	1	1	2	250	28.4312	9.5835
Zm00001d023918_P002	Purple acid phosphatase 10	3.96653	2.89	2	1	1	2	381	43.5331	6.97607
Zm00001d026118_P022	Sodium/hydrogen exchanger 2	3.657	2.62	4	1	1	2	458	50.1929	8.45557
Zm00001d018420_P009	Protein kinase superfamily protein	3.58595	1.95	7	1	1	2	307	35.0449	9.84717
Zm00001d023741_P006	Alanine--tRNA ligase	3.18736	7.69	11	2	2	2	351	37.4618	8.08936
Zm00001d038652_P003	Thioredoxin H4	2.15402	6.25	1	1	1	2	128	13.902	4.97021
Zm00001d008956_P001	hypothetical protein ZEAMMB73	2.04506	13.54	1	1	1	2	96	11.0127	7.41553
Zm00001d013225_P005	TIP41-like family protein	1.77258	5.53	5	1	1	2	199	22.0511	5.21143
The threshold value of peptide screening is set to PSM ≥ 2. #PSMs, peptide spectrum matches. The total number of identified peptide sequences for the protein, including those redundantly identified. # AAs, the number of amino acids. MW, molecular weight. Calc. pI, Calculated isoelectric point.

## Sheet: SDGa25-Q9
Table 4. LC-MS/MS analysis of IEF fraction 9 of SDGa25 pollen secretome
Accession	Description	Score	Coverage	# Proteins	# Unique Peptides	# Peptides	# PSMs	# AAs	MW [kDa]	calc. pI
Ga1P	Ga1P	304.018	34.04	1	18	18	196	379	41.352	5.49072
Zm00001d026422_P001	PME10-1	123.797	21.4	13	11	11	55	701	75.7548	5.57959
Zm00001d010422_P001	Pollen-specific protein-like	82.6574	65.14	2	8	8	45	109	12.4449	5.30029
Zm00001d017996_P001	Peroxidase 65	119.128	27.35	1	3	7	43	362	39.2245	6.17627
Zm00001d039865_P001	triose phosphate isomerase4	87.5618	33.2	9	6	7	38	253	27.008	5.68115
Zm00001d037835_P001	Pollen allergen Phl p 11	76.3062	27.27	1	5	5	30	165	18.2569	5.12256
Zm00001d027710_P001	Peroxidase 60	61.9576	16.48	5	8	8	28	443	46.6095	5.12256
Zm00001d052224_P001	Wound/stress protein	72.1109	29.95	1	3	3	26	187	19.5936	5.51611
Zm00001d046793_P001	Putative subtilase family protein	35.205	18.34	1	9	9	24	785	83.239	7.21045
Zm00001d048715_P013	pollen extensin-like2	54.6994	17.97	13	7	7	22	462	49.9793	5.17334
Zm00001d005465_P001	hypothetical protein ZEAMMB73	47.9048	20	1	2	5	21	305	29.9675	4.66553
Zm00001d040997_P001	Legumin-like protein	39.6648	24.29	1	6	7	21	354	37.9984	6.23975
Zm00001d004123_P002	Lactoylglutathione lyase	43.0587	53.55	3	7	7	19	155	17.6657	5.8335
Zm00001d035597_P001	RmlC-like cupins superfamily protein	25.9705	22.04	1	4	6	16	363	38.0547	6.69775
Zm00001d011036_P001	Legumin-like protein	20.0791	14.17	1	1	4	16	360	37.8185	6.15088
Zm00001d052285_P001	Peroxidase 65	41.2058	17.93	1	1	5	14	357	38.6024	6.354
Zm00001d025022_P001	Subtilisin-like protease SBT1.9	27.5635	10.14	1	6	6	14	759	79.3383	6.68311
Zm00001d048219_P001	RmlC-like cupins superfamily protein	20.0795	18.11	1	1	5	14	359	37.8104	5.89697
Zm00001d039195_P001	Purple acid phosphatase 10	38.212	14.32	3	5	5	13	461	52.2047	6.59521
Zm00001d036821_P001	exopolygalacturonase1	37.8785	16.83	50	6	6	13	410	43.4435	6.97607
Zm00001d019291_P001	hypothetical protein ZEAMMB73	30.7055	16.11	1	1	4	12	298	29.514	4.51318
Zm00001d040190_P001	hydroxyproline-rich glycoprotein family protein	24.1323	17.59	1	4	4	12	307	33.3377	6.44287
Zm00001d002342_P001	Polygalacturonase QRT3	21.4368	16.73	1	6	6	12	496	51.2637	6.58057
Zm00001d004909_P002	Alpha carbonic anhydrase 1 chloroplastic	21.3582	24.91	4	6	6	12	269	29.1899	7.53271
Zm00001d020108_P002	Galactose mutarotase-like superfamily protein	16.5014	13.97	4	4	4	11	315	34.2191	6.02393
Zm00001d011965_P001	Aldolase-type TIM barrel family protein	11.6893	8.62	4	3	3	10	429	46.2172	7.32764
Zm00001d005347_P001	monodehydroascorbate reductase homolog1	18.2606	12.87	2	4	4	8	435	46.7033	5.59229
Zm00001d023741_P007	Alanine--tRNA ligase	14.1313	16.86	13	7	7	8	522	55.8609	7.72314
Zm00001d031569_P001	Peptidyl-prolyl isomerase	16.0633	8.62	4	5	5	7	580	64.5511	5.37646
Zm00001d035037_P004	Fructokinase-2	14.7685	13.33	12	3	3	7	285	30.0982	5.2876
Zm00001d039089_P001	Malate dehydrogenase	2.08377	15.59	8	5	5	7	340	35.2636	8.104
Zm00001d026577_P001	putative cysteine protease RD21B	17.5617	6.17	4	2	2	6	470	50.1951	5.65576
Zm00001d025672_P001	Fasciclin-like arabinogalactan protein 7	13.5311	11.27	1	3	3	6	275	29.252	5.90967
Zm00001d012407_P002	triose phosphate isomerase5	8.49978	9.57	7	1	2	6	230	24.6428	6.34131
Zm00001d033591_P002	Heat shock 70 kDa protein 6 chloroplastic	16.1506	4.76	10	2	2	5	651	69.532	5.36377
Zm00001d011034_P003	dehydroascorbate reductase like1	12.1141	6.07	4	1	1	4	214	23.3411	5.8208
Zm00001d017734_P001	Expansin-B4	7.11414	8.73	12	2	2	4	458	49.965	8.29443
Zm00001d052353_P005	bromo-adjacent homology (BAH) domain-containing protein	1.76243	1.92	5	1	1	4	364	40.4059	5.41455
Zm00001d022567_P001	Pectinesterase	11.6041	3.71	1	1	1	3	566	61.8851	5.87158
Zm00001d019248_P001	Glycosyl hydrolase superfamily protein	9.19326	3.61	1	1	1	3	498	51.0026	4.97021
Zm00001d023858_P001	Leucine-rich repeat (LRR) family protein	8.14809	3.23	36	1	1	3	403	43.5401	4.7417
Zm00001d006050_P001	Cysteine proteinases superfamily protein	7.65558	7.96	1	2	2	3	377	40.3068	8.14795
Zm00001d040965_P001	Pectin lyase-like superfamily protein	6.56757	2.34	1	1	1	3	428	44.5782	6.16357
Zm00001d038136_P001	alpha/beta-Hydrolases superfamily protein	5.88846	5.17	2	1	1	3	232	24.7636	5.31299
Zm00001d022505_P003	Heat shock 70 kDa protein 6 chloroplastic	4.99946	15.89	17	2	2	3	151	15.0945	5.8335
Zm00001d045911_P004	Uncharacterized conserved protein (UCP030210)	4.92017	7.4	5	2	2	3	365	40.4908	5.16064
Zm00001d026458_P005	Cysteine protease 1	4.91509	11	7	2	2	3	291	31.2354	5.22412
Zm00001d037775_P002	putative lactoylglutathione lyase chloroplastic	1.71297	6.92	4	2	2	3	347	38.2577	6.58057
Zm00001d026595_P001	Early nodulin-like protein 1	0	5.85	1	1	1	3	171	17.6218	5.21143
Zm00001d024393_P004	Indole-3-glycerol phosphate synthase chloroplastic	6.63538	3.56	3	1	1	2	337	37.2237	8.27979
Zm00001d006676_P001	5-formyltetrahydrofolate cyclo-ligase mitochondrial	6.50063	5.56	1	1	1	2	306	33.8678	9.02686
Zm00001d011891_P003	S-formylglutathione hydrolase	6.46852	7.02	3	1	1	2	242	26.3901	6.99072
Zm00001d044575_P001	alpha/beta-Hydrolases superfamily protein	5.02865	4.93	1	1	1	2	284	30.7264	7.1958
Zm00001d040802_P001	Pollen-specific leucine-rich repeat extensin-like protein 1	4.90575	7.08	1	2	2	2	452	48.4263	4.90674
Zm00001d050255_P001	Eukaryotic aspartyl protease family protein	4.29938	2.22	1	1	1	2	451	48.4833	7.63525
Zm00001d013225_P001	TIP41-like family protein	2.41921	6.21	2	1	1	2	290	32.1115	6.30322
Zm00001d004851_P001	hypothetical protein ZEAMMB73	0	2.98	1	1	1	2	436	49.8023	6.80029
Zm00001d013250_P003	Glucan endo-1,3-beta-glucosidase 3	0	7.59	1	1	1	2	224	22.7501	6.7124
The threshold value of peptide screening is set to PSM ≥ 2. #PSMs, peptide spectrum matches. The total number of identified peptide sequences for the protein, including those redundantly identified. # AAs, the number of amino acids. MW, molecular weight. Calc. pI, Calculated isoelectric point.

## Sheet: SDGa25-Q10
Table 5. LC-MS/MS analysis of IEF fraction 10 of SDGa25 pollen secretome
Accession	Description	Score	Coverage	# Proteins	# Unique Peptides	# Peptides	# PSMs	# AAs	MW [kDa]	calc. pI
Ga1P	Ga1P	260.623	37.47	2	19	19	168	379	41.352	5.49072
Zm00001d039865_P001	triose phosphate isomerase4	150.605	46.64	4	5	11	69	253	27.008	5.68115
Zm00001d008619_P001	triose phosphate isomerase3	83.6546	25.2	2	1	7	42	250	26.7138	5.18604
Zm00001d027710_P001	Peroxidase 60	49.6777	25.06	7	12	12	32	443	46.6095	5.12256
Zm00001d017996_P001	Peroxidase 65	83.4941	17.13	2	4	4	29	362	39.2245	6.17627
Zm00001d037835_P001	Pollen allergen Phl p 11	75.7492	20.61	1	5	5	29	165	18.2569	5.12256
Zm00001d005465_P001	hypothetical protein ZEAMMB73	59.869	20	1	2	5	28	305	29.9675	4.66553
Zm00001d039195_P001	Purple acid phosphatase 10	59.265	16.92	3	6	6	28	461	52.2047	6.59521
Zm00001d019291_P001	hypothetical protein ZEAMMB73	48.8851	23.83	1	3	6	26	298	29.514	4.51318
Zm00001d040997_P001	Legumin-like protein	45.2579	24.29	1	6	7	26	354	37.9984	6.23975
Zm00001d052224_P001	Wound/stress protein	74.4839	21.93	1	3	3	25	187	19.5936	5.51611
Zm00001d048715_P013	pollen extensin-like2	54.4508	16.02	13	6	6	20	462	49.9793	5.17334
Zm00001d046793_P001	Putative subtilase family protein	24.5623	14.14	1	8	8	19	785	83.239	7.21045
Zm00001d026422_P001	PME10-1	53.2105	11.55	12	5	5	18	701	75.7548	5.57959
Zm00001d035597_P001	RmlC-like cupins superfamily protein	25.0766	25.34	1	5	7	18	363	38.0547	6.69775
Zm00001d011036_P001	Legumin-like protein	23.5785	29.72	1	3	7	18	360	37.8185	6.15088
Zm00001d012407_P002	triose phosphate isomerase5	25.1498	15.22	5	2	4	16	230	24.6428	6.34131
Zm00001d030216_P001	Triosephosphate isomerase cytosolic	23.9365	10.42	2	1	2	16	259	28.851	8.52881
Zm00001d048219_P001	RmlC-like cupins superfamily protein	19.5628	28.13	1	2	7	16	359	37.8104	5.89697
Zm00001d036821_P001	exopolygalacturonase1	37.8434	15.12	50	5	5	15	410	43.4435	6.97607
Zm00001d004909_P002	Alpha carbonic anhydrase 1 chloroplastic	27.4871	20.07	4	5	5	13	269	29.1899	7.53271
Zm00001d002342_P001	Polygalacturonase QRT3	39.4486	15.52	1	5	5	12	496	51.2637	6.58057
Zm00001d010422_P001	Pollen-specific protein-like	19.9212	65.14	2	6	6	11	109	12.4449	5.30029
Zm00001d035037_P004	Fructokinase-2	19.7231	17.19	12	4	4	8	285	30.0982	5.2876
Zm00001d037775_P003	putative lactoylglutathione lyase chloroplastic	13.344	16.04	3	4	4	7	318	34.9621	7.6792
Zm00001d026577_P001	putative cysteine protease RD21B	12.5054	9.57	4	3	3	7	470	50.1951	5.65576
Zm00001d011965_P001	Aldolase-type TIM barrel family protein	11.3476	11.42	5	4	4	7	429	46.2172	7.32764
Zm00001d031569_P001	Peptidyl-prolyl isomerase	16.5996	4.66	1	2	2	6	580	64.5511	5.37646
Zm00001d040190_P001	hydroxyproline-rich glycoprotein family protein	16.2739	13.68	1	3	3	6	307	33.3377	6.44287
Zm00001d004123_P002	Lactoylglutathione lyase	10.9543	20.65	3	2	2	6	155	17.6657	5.8335
Zm00001d006221_P001	triose phosphate isomerase2	6.45124	8.39	3	1	2	6	298	31.5803	7.35693
Zm00001d037839_P001	Putative receptor-like protein kinase family protein	10.7933	6.78	1	4	4	5	870	94.588	6.11279
Zm00001d031891_P004	Peptidase M1 family protein	9.78391	6.34	10	4	4	5	757	85.1179	6.45557
Zm00001d016542_P002	FAD/NAD(P)-binding oxidoreductase	9.75202	14.66	2	3	3	5	266	28.4658	6.23975
Zm00001d010398_P001	Rho GDP-dissociation inhibitor 1	8.48902	10.38	1	2	2	5	212	24.1148	4.56396
Zm00001d006050_P001	Cysteine proteinases superfamily protein	13.239	7.96	1	2	2	4	377	40.3068	8.14795
Zm00001d033591_P002	Heat shock 70 kDa protein 6 chloroplastic	10.8848	4.76	10	2	2	4	651	69.532	5.36377
Zm00001d011034_P003	dehydroascorbate reductase like1	10.1602	13.08	4	2	2	4	214	23.3411	5.8208
Zm00001d022505_P003	Superoxide dismutase	9.48007	15.89	17	2	2	4	151	15.0945	5.8335
Zm00001d026458_P005	Cysteine protease 1	8.08869	11	7	2	2	4	291	31.2354	5.22412
Zm00001d019248_P001	Glycosyl hydrolase superfamily protein	8.78439	3.61	1	1	1	3	498	51.0026	4.97021
Zm00001d046480_P001	O-Glycosyl hydrolase family 17 protein	8.01355	5.33	2	2	2	3	488	53.432	5.97314
Zm00001d020636_P004	Cysteine proteinase 2	6.98274	5.11	4	1	1	3	235	25.477	5.36377
Zm00001d014931_P001	Plant invertase/pectin methylesterase inhibitor superfamily protein	6.73854	7.8	1	1	1	3	141	15.3969	8.08936
Zm00001d006185_P001	6-phosphogluconolactonase	4.09342	4.63	1	1	1	3	324	34.76	7.94287
Zm00001d004851_P001	hypothetical protein ZEAMMB73	2.1263	2.98	1	1	1	3	436	49.8023	6.80029
Zm00001d038046_P001	Rho GDP-dissociation inhibitor 1	0	14.29	2	2	2	3	154	17.5298	4.57666
Zm00001d011891_P003	S-formylglutathione hydrolase	5.82916	7.02	3	1	1	2	242	26.3901	6.99072
Zm00001d025672_P001	Fasciclin-like arabinogalactan protein 7	5.02228	3.27	1	1	1	2	275	29.252	5.90967
Zm00001d040965_P001	Pectin lyase-like superfamily protein	4.46935	2.34	1	1	1	2	428	44.5782	6.16357
Zm00001d017734_P001	Expansin-B4	4.161	8.73	12	2	2	2	458	49.965	8.29443
Zm00001d050255_P001	Eukaryotic aspartyl protease family protein	3.98311	2.22	1	1	1	2	451	48.4833	7.63525
Zm00001d038136_P001	alpha/beta-Hydrolases superfamily protein	3.57233	5.17	2	1	1	2	232	24.7636	5.31299
Zm00001d052353_P005	bromo-adjacent homology (BAH) domain-containing protein	0	1.92	5	1	1	2	364	40.4059	5.41455
The threshold value of peptide screening is set to PSM ≥ 2. #PSMs, peptide spectrum matches. The total number of identified peptide sequences for the protein, including those redundantly identified. # AAs, the number of amino acids. MW, molecular weight. Calc. pI, Calculated isoelectric point.

## Sheet: J66-Q6
Table 6. LC-MS/MS analysis of IEF fraction 6 of J66 pollen secretome
Accession	Description	Score	Coverage	# Proteins	# Unique Peptides	# Peptides	# PSMs	# AAs	MW [kDa]	calc. pI
Zm00001d026422_P001	PME10-1	735.825	47.5	12	26	30	291	701	75.7548	5.57959
Zm00001d009341_P003	Pectin lyase-like superfamily protein	361.385	42.55	5	13	13	109	416	43.0275	6.22705
Zm00001d036822_P001	Exopolygalacturonase	328.39	42.93	74	1	17	119	410	43.4155	6.97607
Zm00001d036823_P001	Pectin lyase-like superfamily protein	308.679	42.44	40	1	17	108	410	43.4155	7.21045
Zm00001d022567_P001	Pectinesterase	172.519	27.21	2	13	13	64	566	61.8851	5.87158
Zm00001d000355_P002	Pectin lyase-like superfamily protein	164.541	17.87	19	1	11	63	498	53.663	8.30908
Zm00001d048715_P013	pollen extensin-like2	163.911	39.61	13	17	18	71	462	49.9793	5.17334
Zm00001d010422_P002	Pollen-specific protein-like	154.238	48.78	2	10	10	63	164	18.1138	5.5542
Zm00001d052285_P001	Peroxidase 65	135.664	54.34	1	7	14	50	357	38.6024	6.354
Zm00001d050255_P001	Eukaryotic aspartyl protease family protein	123.913	38.36	1	10	10	46	451	48.4833	7.63525
Zm00001d040965_P001	Pectin lyase-like superfamily protein	112.321	17.76	1	7	7	43	428	44.5782	6.16357
Zm00001d017996_P001	Peroxidase	103.44	40.33	1	2	9	33	362	39.2245	6.17627
Zm00001d017735_P001	Expansin-B4	102.455	55.73	6	2	12	49	253	27.3347	8.17725
Zm00001d036815_P001	Pectin lyase-like superfamily protein	101.915	20.49	13	1	9	43	410	43.2006	8.11865
Zm00001d047757_P001	ascorbate peroxidase-like protein	101.172	59.6	20	2	11	39	250	27.2908	5.8335
Zm00001d041230_P001	Pathogenesis-related protein 1	94.3083	30.34	1	6	6	34	267	27.464	6.11279
Zm00001d028709_P001	ascorbate peroxidase homolog3	93.0866	53.6	21	1	10	36	250	27.3539	5.98584
Zm00001d048384_P001	beta expansin10a	91.7658	48.33	2	3	12	42	269	28.9425	8.17725
Zm00001d017737_P001	Expansin-B4	89.8824	52.22	5	1	12	45	270	29.1405	8.32373
Zm00001d008991_P001	Pollen-specific protein-like	89.2734	61.24	1	11	12	41	178	18.9745	5.24951
Zm00001d013644_P004	5-methyltetrahydropteroyltriglutamate--homocysteine methyltransferase 1	88.4344	23.27	9	4	14	35	765	84.5654	6.17627
Zm00001d040608_P001	beta expansin10d	87.9583	49.25	2	1	11	45	268	28.9344	7.81104
Zm00001d033480_P002	5-methyltetrahydropteroyltriglutamate--homocysteine methyltransferase	86.2859	20.26	12	3	13	34	765	84.4173	6.20166
Zm00001d026415_P005	Beta-D-xylosidase 4	85.3328	27.16	5	12	12	35	648	68.7555	6.56592
Zm00001d040609_P001	beta expansin10c	80.8771	49.44	2	1	11	45	269	29.0905	8.00146
Zm00001d040190_P001	hydroxyproline-rich glycoprotein family protein	77.246	28.99	1	6	6	30	307	33.3377	6.44287
Zm00001d044585_P001	putative pectinesterase 67	76.3998	43.93	3	12	12	30	346	37.8054	8.36768
Zm00001d025022_P001	Putative subtilase family protein	69.4433	19.63	1	12	12	25	759	79.3383	6.68311
Zm00001d047453_P016	Villin-2	67.9903	17.04	48	7	7	22	675	74.9719	6.22705
Zm00001d006372_P002	actin depolymerizing factor2	56.1362	53.96	9	3	5	20	139	16.0729	5.75732
Zm00001d037835_P001	Pollen allergen Phl p 11	54.8909	43.64	1	7	8	22	165	18.2569	5.12256
Zm00001d002124_P001	PME2-1	39.781	12.53	1	3	7	18	463	49.7574	8.51416
Zm00001d047146_P010	beta expansin1	38.6328	50.26	29	8	8	15	191	21.3798	8.55811
Zm00001d045451_P001	transketolase 1	36.4987	9.65	1	5	5	14	736	79.0449	6.60986
Zm00001d044112_P001	hypothetical protein	35.7536	12.23	1	6	6	13	752	67.7903	8.17725
Zm00001d002904_P007	PLC-like phosphodiesterases superfamily protein	32.4699	22.72	6	7	7	12	405	42.4887	7.75244
Zm00001d047464_P028	Beta-adaptin-like protein C	32.4513	15.76	13	4	4	10	368	39.4018	4.75439
Zm00001d046319_P001	Putative FAD-binding Berberine family protein	29.2615	13.5	1	6	6	11	526	57.8102	8.67529
Zm00001d051388_P002	Actin-depolymerizing factor 7	24.6888	23.48	6	2	3	9	132	15.2105	6.63916
Zm00001d011034_P003	dehydroascorbate reductase like1	23.9912	35.98	12	5	5	8	214	23.3411	5.8208
Zm00001d002422_P004	Pectin acetylesterase 7	23.6165	17.13	5	6	6	12	397	43.0851	8.42627
Zm00001d021497_P001	Actin-depolymerizing factor 1	22.7446	28.78	7	1	3	8	139	16.0718	6.68311
Zm00001d002714_P001	Actin-depolymerizing factor	21.4329	22.3	6	2	3	8	139	15.9708	5.40186
Zm00001d015821_P016	Pectin lyase-like superfamily protein	21.0527	19.95	17	6	6	11	371	38.7888	8.82178
Zm00001d023858_P001	Leucine-rich repeat (LRR) family protein	19.482	8.93	36	2	3	7	403	43.5401	4.7417
Zm00001d004909_P002	Alpha carbonic anhydrase 1 chloroplastic	18.3885	14.87	4	4	4	10	269	29.1899	7.53271
Zm00001d043090_P001	SKU5 similar 13	16.964	5.75	25	3	3	7	557	62.2391	8.48486
Zm00001d035597_P001	RmlC-like cupins superfamily protein	15.6955	15.43	1	4	4	7	363	38.0547	6.69775
Zm00001d023741_P007	Alanine--tRNA ligase	14.5745	8.62	11	4	4	6	522	55.8609	7.72314
Zm00001d019248_P001	Glycosyl hydrolase superfamily protein	13.0006	6.02	1	2	2	5	498	51.0026	4.97021
Zm00001d040802_P001	Pollen-specific leucine-rich repeat extensin-like protein 1	12.2571	10.84	2	4	4	6	452	48.4263	4.90674
Zm00001d037059_P016	Alpha-glucan water dikinase 1 chloroplastic	11.8569	4.19	4	3	3	5	1123	125.874	6.34131
Zm00001d052422_P001	hypothetical protein	11.1245	21.65	1	5	5	7	254	26.1407	8.60205
Zm00001d031627_P001	nuclear transport factor 2A	11.0745	39.52	3	4	4	6	124	13.5566	6.12549
Zm00001d033746_P004	phosphoglucomutase1	10.9576	7.14	10	2	2	4	504	54.4613	5.18604
Zm00001d034856_P002	elongation factor TU mitochondrial1	10.248	4.19	7	1	1	3	358	38.3731	5.99854
Zm00001d037376_P001	early nodulin-like protein 7	9.31148	8.94	1	1	1	3	179	19.1782	7.1665
Zm00001d006050_P001	Cysteine proteinases superfamily protein	8.56159	3.98	1	1	1	3	377	40.3068	8.14795
Zm00001d006433_P006	Ras-related protein RABH1b	8.18702	16.06	30	2	2	4	137	15.6433	8.96826
Zm00001d011069_P002	NAD(P)-binding Rossmann-fold superfamily protein	7.6522	6.38	1	1	1	3	298	31.8027	9.0415
Zm00001d009488_P004	ATP synthase subunit beta	7.03525	3.29	6	1	1	3	425	45.8759	5.63037
Zm00001d007466_P001	hypothetical protein	6.83284	18.1	1	2	2	3	105	10.7431	8.11865
Zm00001d017271_P006	Adenosine kinase 2	6.73507	11.92	6	1	1	2	151	16.4856	5.16064
Zm00001d027710_P003	Peroxidase 60	6.69393	3.22	2	1	1	3	404	42.6096	5.19873
Zm00001d015901_P001	Fasciclin-like arabinogalactan protein 3	6.094	8.15	1	2	2	3	233	24.5455	9.56885
Zm00001d050409_P001	Malate dehydrogenase	5.81294	3.02	1	1	1	2	397	41.591	8.08936
Zm00001d049841_P001	pollen allergen group 3	5.34939	19.66	8	2	2	2	117	12.3895	7.98682
Zm00001d019291_P001	hypothetical protein	4.98083	4.03	2	1	1	2	298	29.514	4.51318
Zm00001d046135_P001	Protein DJ-1 homolog B	4.88176	6.64	3	2	2	2	437	46.7425	7.95752
Zm00001d004646_P001	Adenosylhomocysteinase 1	4.57929	5.15	2	1	1	2	233	25.7424	8.22119
Zm00001d045564_P001	Haloacid dehalogenase-like hydrolase domain-containing protein Sgpp	4.52404	5.95	1	1	1	2	252	27.3731	4.97021
Zm00001d000270_P009	DNA-directed RNA polymerase subunit beta	4.51169	2.56	2	1	1	2	507	55.6564	6.1001
Zm00001d050344_P001	Callose synthase 7	4.32519	4.42	1	1	1	2	249	28.3295	9.24658
Zm00001d007234_P003	ascorbate peroxidase2	4.11522	5.76	3	1	1	2	191	20.7814	4.83057
Zm00001d033217_P004	Serine/threonine-protein phosphatase BSL3	3.73392	1.4	1	1	1	2	1000	105.651	6.1001
Zm00001d047251_P002	putative pectinesterase/pectinesterase inhibitor 13	3.65856	2.86	5	1	1	2	280	30.3122	7.26904
Zm00001d034345_P003	Ferredoxin--NADP reductase root isozyme 1 chloroplastic	3.62014	15.09	6	4	4	4	232	24.6694	8.92432
Zm00001d050208_P001	Galactose mutarotase-like superfamily protein	3.50083	5.04	3	1	1	2	278	31.0211	8.25049
Zm00001d025672_P001	Fasciclin-like arabinogalactan protein 7	1.82196	7.64	1	2	2	3	275	29.252	5.90967
Zm00001d016245_P001	hypothetical protein	1.709	8.59	1	2	2	2	128	13.807	7.73779
Zm00001d014571_P001	Beta-glucosidase 44	0	3.59	1	2	2	2	502	57.8228	8.20654
The threshold value of peptide screening is set to PSM ≥ 2. #PSMs, peptide spectrum matches. The total number of identified peptide sequences for the protein, including those redundantly identified. # AAs, the number of amino acids. MW, molecular weight. Calc. pI, Calculated isoelectric point.

## Sheet: J66-Q7
Table 7. LC-MS/MS analysis of IEF fraction 7 of J66 pollen secretome
Accession	Description	Score	Coverage	# Proteins	# Unique Peptides	# Peptides	# PSMs	# AAs	MW [kDa]	calc. pI
Zm00001d026422_P001	PME10-1	1069.78	51.5	14	35	35	416	701	75.7548	5.57959
Zm00001d036822_P001	Exopolygalacturonase	339.4	44.88	82	1	17	130	410	43.4155	6.97607
Zm00001d036823_P001	Pectin lyase-like superfamily protein	305.672	46.1	49	1	18	110	410	43.4155	7.21045
Zm00001d009341_P003	Pectin lyase-like superfamily protein	338.181	38.94	5	10	11	107	416	43.0275	6.22705
Zm00001d040965_P001	Pectin lyase-like superfamily protein	257.897	28.97	1	10	11	91	428	44.5782	6.16357
Zm00001d047757_P001	ascorbate peroxidase-like protein	201.226	63.2	23	2	13	84	250	27.2908	5.8335
Zm00001d052285_P001	Peroxidase 65	223.441	49.58	1	7	14	81	357	38.6024	6.354
Zm00001d048715_P013	pollen extensin-like2	202.372	41.34	13	17	19	81	462	49.9793	5.17334
Zm00001d017996_P001	Peroxidase 65	241.592	52.49	1	5	12	80	362	39.2245	6.17627
Zm00001d050255_P001	pollen extensin-like2	204.2	57.65	1	15	15	80	451	48.4833	7.63525
Zm00001d028709_P001	ascorbate peroxidase homolog3	182.698	57.2	24	1	12	78	250	27.3539	5.98584
Zm00001d010422_P002	Pollen-specific protein-like	153.337	48.78	2	10	10	68	164	18.1138	5.5542
Zm00001d000355_P002	Pectin lyase-like superfamily protein	152.043	19.48	28	1	11	65	498	53.663	8.30908
Zm00001d022567_P001	Pectinesterase	144.336	28.62	2	13	13	59	566	61.8851	5.87158
Zm00001d025022_P001	Subtilisin-like protease SBT1.9	154.28	34.39	1	20	20	55	759	79.3383	6.68311
Zm00001d036815_P001	Pectin lyase-like superfamily protein	129.273	22.68	9	1	10	54	410	43.2006	8.11865
Zm00001d008991_P001	Pollen-specific protein-like	100.552	61.24	1	11	12	49	178	18.9745	5.24951
Zm00001d017735_P001	Expansin-B4	112.082	50.2	6	2	13	48	253	27.3347	8.17725
Zm00001d017737_P001	Expansin-B4	97.506	47.04	5	1	13	44	270	29.1405	8.32373
Zm00001d041230_P001	Pathogenesis-related protein 1	113.54	33.71	1	7	7	43	267	27.464	6.11279
Zm00001d040190_P001	hydroxyproline-rich glycoprotein family protein	112.135	28.99	1	6	6	42	307	33.3377	6.44287
Zm00001d044585_P001	putative pectinesterase 67	108.191	48.27	3	14	14	42	346	37.8054	8.36768
Zm00001d037835_P001	Pollen allergen Phl p 11	112.375	47.88	1	8	9	41	165	18.2569	5.12256
Zm00001d046135_P001	Protein DJ-1 homolog B	109.683	34.55	3	12	12	40	437	46.7425	7.95752
Zm00001d048384_P001	beta expansin10a	82.9817	40.15	2	3	12	37	269	28.9425	8.17725
Zm00001d040608_P001	beta expansin10d	77.714	41.04	2	1	11	36	268	28.9344	7.81104
Zm00001d040609_P001	beta expansin10c	72.3602	41.26	2	1	11	35	269	29.0905	8.00146
Zm00001d033480_P002	5-methyltetrahydropteroyltriglutamate--homocysteine methyltransferase	83.2902	21.05	2	2	12	31	765	84.4173	6.20166
Zm00001d013644_P004	5-methyltetrahydropteroyltriglutamate--homocysteine methyltransferase 1	81.5966	21.05	3	3	12	30	765	84.5654	6.17627
Zm00001d047146_P010	beta expansin1	48.5143	54.45	29	9	9	22	191	21.3798	8.55811
Zm00001d050409_P001	Malate dehydrogenase	68.2375	39.04	2	9	10	21	397	41.591	8.08936
Zm00001d011034_P003	dehydroascorbate reductase like1	62.0691	52.34	12	7	7	21	214	23.3411	5.8208
Zm00001d026415_P005	Beta-D-xylosidase 4	58.9158	16.82	5	9	9	20	648	68.7555	6.56592
Zm00001d012524_P001	SKU5 similar 13	46.3604	17.71	25	9	9	20	559	62.116	8.60205
Zm00001d045451_P001	transketolase 1	47.7126	11.14	1	6	6	19	736	79.0449	6.60986
Zm00001d040269_P001	Receptor-like protein kinase ANXUR1	48.7962	13.01	3	8	8	18	876	95.3084	6.26514
Zm00001d006372_P002	actin depolymerizing factor2	49.5823	37.41	9	2	4	17	139	16.0729	5.75732
Zm00001d040802_P001	Pollen-specific leucine-rich repeat extensin-like protein 1	39.4818	21.46	2	7	7	17	452	48.4263	4.90674
Zm00001d044112_P001	Actin-depolymerizing factor	43.6914	16.49	2	8	8	16	752	67.7903	8.17725
Zm00001d002714_P001	Actin-depolymerizing factor	42.188	37.41	6	3	4	16	139	15.9708	5.40186
Zm00001d002904_P007	PLC-like phosphodiesterases superfamily protein	44.596	22.72	6	7	7	15	405	42.4887	7.75244
Zm00001d023858_P001	Leucine-rich repeat (LRR) family protein	43.1068	14.14	36	3	5	15	403	43.5401	4.7417
Zm00001d047453_P016	Villin-2	26.5324	12.89	62	3	7	13	675	74.9719	6.22705
Zm00001d004909_P002	5-methyltetrahydropteroyltriglutamate--homocysteine methyltransferase 1	21.6814	20.45	4	5	5	13	269	29.1899	7.53271
Zm00001d031128_P002	5-methyltetrahydropteroyltriglutamate--homocysteine methyltransferase 1	30.2883	16.63	4	1	6	12	409	44.1806	5.09717
Zm00001d015821_P017	Pectin lyase-like superfamily protein	26.0863	23.89	15	7	7	12	314	33.0583	8.48486
Zm00001d035597_P001	RmlC-like cupins superfamily protein	24.5284	21.49	3	5	6	10	363	38.0547	6.69775
Zm00001d047464_P028	Alpha-glucan water dikinase 1 chloroplastic	24.0839	16.3	11	1	5	10	368	39.4018	4.75439
Zm00001d037059_P016	Serine/threonine-protein phosphatase BSL3	23.5811	5.16	4	4	4	10	1123	125.874	6.34131
Zm00001d033217_P004	ascorbate peroxidase2	17.2635	7.3	9	5	5	10	1000	105.651	6.1001
Zm00001d007234_P004	Glycosyl hydrolase superfamily protein	15.6508	13.22	6	1	3	10	227	24.6696	6.53662
Zm00001d019248_P001	Glycosyl hydrolase superfamily protein	27.4011	13.86	1	5	5	9	498	51.0026	4.97021
Zm00001d023741_P007	Alanine--tRNA ligase	21.1684	14.37	13	7	7	9	522	55.8609	7.72314
Zm00001d031627_P001	nuclear transport factor 2A	20.0218	39.52	3	4	4	9	124	13.5566	6.12549
Zm00001d010343_P004	alpha/beta-Hydrolases superfamily protein	17.5384	19.55	11	4	4	8	266	28.4317	5.65576
Zm00001d029196_P001	Beta-adaptin-like protein C	17.2607	7.04	2	1	5	8	852	94.1259	4.98291
Zm00001d029215_P010	Villin-2	16.0174	9.06	64	1	5	8	673	74.6655	6.02393
Zm00001d009640_P003	Malate dehydrogenase 2 mitochondrial	23.2447	30.2	6	3	4	7	255	26.3299	8.70459
Zm00001d019291_P001	hypothetical protein ZEAMMB73	19.9972	8.72	2	2	2	7	298	29.514	4.51318
Zm00001d046319_P001	Putative FAD-binding Berberine family protein	17.6151	10.08	1	5	5	7	526	57.8102	8.67529
Zm00001d029455_P001	Ubiquinone biosynthesis protein COQ9 mitochondrial	16.3705	17.14	1	5	5	7	315	33.6411	8.1333
Zm00001d002422_P004	Pectin acetylesterase 7	7.98404	16.62	5	6	6	7	397	43.0851	8.42627
Zm00001d021497_P001	Actin-depolymerizing factor 1	14.2282	28.78	7	1	3	6	139	16.0718	6.68311
Zm00001d038891_P007	Phosphoethanolamine N-methyltransferase 3	14.2794	13.26	6	4	4	5	347	39.6898	7.41553
Zm00001d045564_P001	Haloacid dehalogenase-like hydrolase domain-containing protein Sgpp	13.5306	5.95	1	1	1	5	252	27.3731	4.97021
Zm00001d016245_P001	Fasciclin-like arabinogalactan protein 7	7.89775	8.59	1	2	2	5	128	13.807	7.73779
Zm00001d025672_P001	Fasciclin-like arabinogalactan protein 7	7.14399	7.64	1	2	2	5	275	29.252	5.90967
Zm00001d039195_P001	Purple acid phosphatase 10	12.3552	4.99	1	2	2	4	461	52.2047	6.59521
Zm00001d024393_P004	Indole-3-glycerol phosphate synthase chloroplastic	10.5013	7.72	3	2	2	4	337	37.2237	8.27979
Zm00001d051388_P002	Actin-depolymerizing factor 7	9.08659	14.39	6	1	2	4	132	15.2105	6.63916
Zm00001d049239_P001	Adenosylhomocysteinase	7.52735	6.19	3	3	3	4	485	53.2	5.89697
Zm00001d047251_P002	putative pectinesterase/pectinesterase inhibitor 13	3.80182	2.86	5	1	1	4	280	30.3122	7.26904
Zm00001d011036_P001	Legumin-like protein	3.78028	11.11	3	2	3	4	360	37.8185	6.15088
Zm00001d017271_P006	Adenosine kinase 2	10.6657	18.54	6	2	2	3	151	16.4856	5.16064
Zm00001d033746_P006	phosphoglucomutase1	9.01165	19.67	9	1	1	3	122	13.3268	5.56689
Zm00001d037376_P001	early nodulin-like protein 7	8.78452	8.94	1	1	1	3	179	19.1782	7.1665
Zm00001d029568_P001	Cysteine protease	8.30548	8.24	1	2	2	3	352	38.0647	7.82568
Zm00001d049841_P001	OSJNBa0063G07.3-like protein	7.54325	19.66	8	2	2	3	117	12.3895	7.98682
Zm00001d007466_P001	hypothetical protein ZEAMMB73	7.05035	18.1	1	2	2	3	105	10.7431	8.11865
Zm00001d047479_P012	Superoxide dismutase	5.10722	21.19	16	2	2	2	118	11.7738	5.37646
Zm00001d009488_P004	ATP synthase subunit beta	4.96703	3.29	6	1	1	2	425	45.8759	5.63037
Zm00001d014931_P001	Plant invertase/pectin methylesterase inhibitor superfamily protein	4.58276	9.22	1	1	1	2	141	15.3969	8.08936
Zm00001d027710_P003	Peroxidase 60	4.55879	6.93	5	2	2	2	404	42.6096	5.19873
Zm00001d006433_P004	Ras-related protein RABH1b	4.5161	13.75	7	1	1	2	80	9.22772	9.5249
Zm00001d015901_P001	Fasciclin-like arabinogalactan protein 3	4.11204	9.01	1	2	2	2	233	24.5455	9.56885
Zm00001d026270_P016	RING/FYVE/PHD zinc finger superfamily protein	4.04629	1.3	2	1	1	2	998	110.688	6.59521
Zm00001d050208_P001	Galactose mutarotase-like superfamily protein	3.57512	5.04	3	1	1	2	278	31.0211	8.25049
Zm00001d008619_P003	triose phosphate isomerase3	2.3526	16.67	7	2	2	2	168	17.7623	4.90674
Zm00001d008956_P001	hypothetical protein ZEAMMB73	2.20119	13.54	1	1	1	2	96	11.0127	7.41553
The threshold value of peptide screening is set to PSM ≥ 2. #PSMs, peptide spectrum matches. The total number of identified peptide sequences for the protein, including those redundantly identified. # AAs, the number of amino acids. MW, molecular weight. Calc. pI, Calculated isoelectric point.

## Sheet: J66-Q8
Table 8. LC-MS/MS analysis of IEF fraction 8 of J66 pollen secretome
Accession	Description	Score	Coverage	# Proteins	# Unique Peptides	# Peptides	# PSMs	# AAs	MW [kDa]	calc. pI
Zm00001d026422_P001	PME10-1	1281.76	50.64	13	27	33	556	701	75.7548	5.57959
Zm00001d010422_P002	Pollen-specific protein-like	542.396	59.15	2	11	12	257	164	18.1138	5.5542
Zm00001d017996_P001	Peroxidase	347.957	47.51	1	5	13	141	362	39.2245	6.17627
Zm00001d025022_P001	Subtilisin-like protease SBT1.9	308.646	37.29	1	21	21	117	759	79.3383	6.68311
Zm00001d052285_P001	Peroxidase 65	282.652	47.06	1	5	13	117	357	38.6024	6.354
Zm00001d047757_P001	ascorbate peroxidase-like protein	248.064	57.6	31	11	13	117	250	27.2908	5.8335
Zm00001d036822_P001	Exopolygalacturonase	236.017	44.63	84	2	16	105	410	43.4155	6.97607
Zm00001d040965_P001	Pectin lyase-like superfamily protein	208.764	16.12	1	6	6	91	428	44.5782	6.16357
Zm00001d036823_P001	Pectin lyase-like superfamily protein	195.788	42.2	51	1	15	85	410	43.4155	7.21045
Zm00001d039089_P001	Malate dehydrogenase	206.709	65	6	14	16	81	340	35.2636	8.104
Zm00001d022567_P001	Pectinesterase	178.254	31.45	2	15	15	78	566	61.8851	5.87158
Zm00001d048715_P013	pollen extensin-like2	148.062	36.15	19	15	17	64	462	49.9793	5.17334
Zm00001d027710_P001	Peroxidase 60	100.501	38.83	7	18	18	63	443	46.6095	5.12256
Zm00001d033746_P001	phosphoglucomutase1	102.923	42.44	5	5	20	59	648	70.4178	7.43018
Zm00001d013428_P004	phosphoglucomutase2	104.859	44.23	4	4	19	57	581	62.9137	5.71924
Zm00001d050255_P001	Eukaryotic aspartyl protease family protein	114.24	31.71	1	11	11	54	451	48.4833	7.63525
Zm00001d008991_P001	Pollen-specific protein-like	85.8955	42.7	1	8	9	52	178	18.9745	5.24951
Zm00001d040190_P001	hydroxyproline-rich glycoprotein family protein	113.877	21.82	1	5	5	50	307	33.3377	6.44287
Zm00001d017735_P001	Expansin-B4	70.8779	42.69	6	2	12	44	253	27.3347	8.17725
Zm00001d009341_P003	Pectin lyase-like superfamily protein	119.59	20.67	5	6	6	42	416	43.0275	6.22705
Zm00001d017737_P001	Expansin-B4	59.9799	40	5	1	12	41	270	29.1405	8.32373
Zm00001d040608_P001	beta expansin10d	69.8525	41.42	3	1	12	39	268	28.9344	7.81104
Zm00001d048384_P001	beta expansin10a	62.5923	35.32	2	1	11	36	269	28.9425	8.17725
Zm00001d050409_P001	Malate dehydrogenase	70.4178	26.2	1	3	9	34	397	41.591	8.08936
Zm00001d037835_P001	Pollen allergen Phl p 11	64.2109	41.21	1	5	7	33	165	18.2569	5.12256
Zm00001d002124_P001	PME2-1	62.1617	10.15	2	1	7	33	463	49.7574	8.51416
Zm00001d010343_P004	alpha/beta-Hydrolases superfamily protein	54.3245	38.35	9	6	8	32	266	28.4317	5.65576
Zm00001d035597_P001	RmlC-like cupins superfamily protein	65.7531	37.74	2	8	10	30	363	38.0547	6.69775
Zm00001d032187_P001	Malate dehydrogenase	49.7228	18.53	1	1	7	27	394	41.0878	7.76709
Zm00001d025672_P001	Fasciclin-like arabinogalactan protein 7	47.1113	21.09	1	5	5	27	275	29.252	5.90967
Zm00001d039195_P001	Purple acid phosphatase 10	47.2624	20.82	2	7	9	25	461	52.2047	6.59521
Zm00001d046793_P001	Putative subtilase family protein	48.5769	12.87	1	7	7	24	785	83.239	7.21045
Zm00001d041230_P001	Pathogenesis-related protein 1	61.9245	29.96	1	5	5	23	267	27.464	6.11279
Zm00001d022505_P003	Superoxide dismutase	50.8426	33.77	9	2	5	23	151	15.0945	5.8335
Zm00001d047479_P012	Superoxide dismutase	46.6271	44.07	12	2	5	22	118	11.7738	5.37646
Zm00001d047146_P001	beta expansin1	45.4531	41.64	28	2	9	21	269	29.0936	8.74854
Zm00001d047135_P006	Expansin-B9	43.3253	34.46	16	1	8	20	267	28.7365	8.76318
Zm00001d044585_P003	putative pectinesterase 67	40.5467	25.45	3	8	8	19	334	36.3516	7.81104
Zm00001d046135_P001	Protein DJ-1 homolog B	39.226	11.67	3	6	6	19	437	46.7425	7.95752
Zm00001d011034_P003	dehydroascorbate reductase like1	48.232	48.6	10	4	7	18	214	23.3411	5.8208
Zm00001d012524_P001	SKU5 similar 13	34.6592	21.47	26	9	9	18	559	62.116	8.60205
Zm00001d015376_P002	Phosphoglycerate kinase	33.4877	38.81	3	13	13	18	402	42.4127	5.87158
Zm00001d002714_P001	Actin-depolymerizing factor	40.5336	32.37	3	3	3	17	139	15.9708	5.40186
Zm00001d008619_P001	triose phosphate isomerase3	32.9414	19.6	8	2	4	17	250	26.7138	5.18604
Zm00001d046480_P001	O-Glycosyl hydrolase family 17 protein	31.4452	16.8	3	8	8	17	488	53.432	5.97314
Zm00001d024393_P004	Indole-3-glycerol phosphate synthase chloroplastic	41.6177	21.36	3	6	6	16	337	37.2237	8.27979
Zm00001d004123_P002	Lactoylglutathione lyase	34.0129	40	3	5	5	15	155	17.6657	5.8335
Zm00001d011036_P001	Legumin-like protein	33.9496	25.56	2	5	7	15	360	37.8185	6.15088
Zm00001d030216_P001	Triosephosphate isomerase cytosolic	25.4023	10.42	2	1	2	14	259	28.851	8.52881
Zm00001d007234_P004	ascorbate peroxidase2	19.4925	13.22	7	1	3	14	227	24.6696	6.53662
Zm00001d045911_P004	Uncharacterized conserved protein	16.5877	27.67	6	9	9	14	365	40.4908	5.16064
Zm00001d004909_P002	Alpha carbonic anhydrase 1 chloroplastic	13.2261	29	4	6	6	12	269	29.1899	7.53271
Zm00001d038136_P001	alpha/beta-Hydrolases superfamily protein	11.931	19.83	5	3	5	12	232	24.7636	5.31299
Zm00001d045564_P001	Haloacid dehalogenase-like hydrolase domain-containing protein Sgpp	24.5317	9.13	4	2	2	11	252	27.3731	4.97021
Zm00001d019291_P001	hypothetical protein ZEAMMB73	21.4886	8.72	1	1	2	11	298	29.514	4.51318
Zm00001d015821_P002	Pectin lyase-like superfamily protein	18.2484	27.87	11	4	4	11	183	18.5058	8.44092
Zm00001d038891_P007	Phosphoethanolamine N-methyltransferase 3	25.2099	17.29	6	5	5	10	347	39.6898	7.41553
Zm00001d035595_P002	dehydroascorbate reductase like3	22.3309	25.23	9	1	4	10	214	23.4051	5.45264
Zm00001d002342_P001	Polygalacturonase QRT3	21.1815	17.34	1	6	6	10	496	51.2637	6.58057
Zm00001d019248_P001	Glycosyl hydrolase superfamily protein	19.3579	8.43	1	3	3	9	498	51.0026	4.97021
Zm00001d034856_P002	elongation factor TU mitochondrial1	24.5699	4.19	7	1	1	8	358	38.3731	5.99854
Zm00001d002904_P007	PLC-like phosphodiesterases superfamily protein	20.7676	11.11	6	3	3	8	405	42.4887	7.75244
Zm00001d014931_P001	Plant invertase/pectin methylesterase inhibitor superfamily protein	18.1255	32.62	1	4	4	8	141	15.3969	8.08936
Zm00001d043382_P004	glutamate-oxaloacetate transaminase1	15.5388	16.22	5	5	5	8	376	41.5452	8.1626
Zm00001d044112_P001	hypothetical protein ZEAMMB73	15.4354	8.91	2	5	5	8	752	67.7903	8.17725
Zm00001d037059_P016	Alpha-glucan water dikinase 1 chloroplastic	13.2019	4.01	4	4	4	8	1123	125.874	6.34131
Zm00001d006372_P007	actin depolymerizing factor2	19.2331	32.67	7	2	2	7	101	11.6846	4.94482
Zm00001d040802_P001	Leucine-rich repeat (LRR) family protein	12.9402	7.08	2	3	3	7	452	48.4263	4.90674
Zm00001d023858_P001	Leucine-rich repeat (LRR) family protein	12.6776	6.95	36	1	3	7	403	43.5401	4.7417
Zm00001d017271_P010	Adenosine kinase 2	16.2014	21.43	7	4	4	6	252	27.504	5.92236
Zm00001d040269_P001	Receptor-like protein kinase ANXUR1	15.9466	5.48	2	2	4	6	876	95.3084	6.26514
Zm00001d008347_P001	Putative receptor-like protein kinase family protein	14.8411	4.76	1	1	3	6	883	96.6409	6.03662
Zm00001d007466_P001	hypothetical protein ZEAMMB73	14.0364	18.1	1	2	2	6	105	10.7431	8.11865
Zm00001d023741_P007	Alanine--tRNA ligase	12.3359	8.43	13	4	4	6	522	55.8609	7.72314
Zm00001d050208_P001	Galactose mutarotase-like superfamily protein	11.4382	11.51	3	2	2	6	278	31.0211	8.25049
Zm00001d023918_P002	Purple acid phosphatase 10	10.459	12.07	3	2	4	6	381	43.5331	6.97607
Zm00001d029455_P001	Ubiquinone biosynthesis protein COQ9 mitochondrial	10.0052	13.02	1	4	4	6	315	33.6411	8.1333
Zm00001d016245_P001	hypothetical protein ZEAMMB73	8.80969	8.59	1	2	2	6	128	13.807	7.73779
Zm00001d013644_P004	5-methyltetrahydropteroyltriglutamate--homocysteine methyltransferase 1	12.884	5.88	9	4	4	5	765	84.5654	6.17627
Zm00001d005465_P001	hypothetical protein ZEAMMB73	10.784	7.54	1	1	2	5	305	29.9675	4.66553
Zm00001d015901_P001	Fasciclin-like arabinogalactan protein 3	10.7258	15.02	1	3	3	5	233	24.5455	9.56885
Zm00001d012407_P002	triose phosphate isomerase5	10.6784	9.57	7	1	2	5	230	24.6428	6.34131
Zm00001d033217_P004	Serine/threonine-protein phosphatase BSL3	6.99418	4.1	6	3	3	5	1000	105.651	6.1001
Zm00001d047251_P002	putative pectinesterase/pectinesterase inhibitor 13	3.45677	2.86	5	1	1	4	280	30.3122	7.26904
Zm00001d049841_P001	OSJNBa0063G07.3-like protein	8.29529	19.66	8	2	2	3	117	12.3895	7.98682
Zm00001d046319_P001	Putative FAD-binding Berberine family protein	5.36459	3.61	1	2	2	3	526	57.8102	8.67529
Zm00001d006050_P001	Cysteine proteinases superfamily protein	6.69059	3.98	1	1	1	2	377	40.3068	8.14795
Zm00001d052422_P001	hypothetical protein ZEAMMB73	6.12766	5.12	1	1	1	2	254	26.1407	8.60205
Zm00001d049966_P001	Protein-L-isoaspartate O-methyltransferase	5.08758	15.12	1	1	1	2	86	9.30285	5.12256
Zm00001d051388_P002	Actin-depolymerizing factor 7	4.97318	9.09	3	1	1	2	132	15.2105	6.63916
Zm00001d001900_P003	putative cysteine protease RD21B	4.84894	3.56	4	1	1	2	449	48.188	5.52881
Zm00001d031569_P001	Peptidyl-prolyl isomerase	4.27469	2.41	1	1	1	2	580	64.5511	5.37646
Zm00001d032789_P003	chaperonin2	3.95065	2.56	5	1	1	2	351	37.3837	5.21143
Zm00001d006243_P017	Beta-galactosidase 11	3.71076	4.49	28	1	1	2	178	19.9711	6.62451
Zm00001d013225_P005	TIP41-like family protein	3.65916	5.53	5	1	1	2	199	22.0511	5.21143
Zm00001d016510_P001	hypothetical protein ZEAMMB73	1.95854	13.11	1	2	2	2	183	18.8546	5.52881
Zm00001d018461_P001	Thioredoxin	1.71164	4.17	1	1	1	2	264	28.2702	6.12549
Zm00001d020003_P003	Ubiquitin-conjugating enzyme E2 variant 1C	0	16.35	5	1	1	2	104	11.5186	6.15088
Zm00001d049239_P002	Adenosylhomocysteinase	0	5.84	2	1	1	2	154	17.395	9.11475
The threshold value of peptide screening is set to PSM ≥ 2. #PSMs, peptide spectrum matches. The total number of identified peptide sequences for the protein, including those redundantly identified. # AAs, the number of amino acids. MW, molecular weight. Calc. pI, Calculated isoelectric point.

## Sheet: J66-Q9
Table 9. LC-MS/MS analysis of IEF fraction 9 of J66 pollen secretome
Accession	Description	Score	Coverage	# Proteins	# Unique Peptides	# Peptides	# PSMs	# AAs	MW [kDa]	calc. pI
Zm00001d027710_P001	Peroxidase	726.561	55.98	7	32	32	291	443	46.6095	5.12256
Zm00001d026422_P001	PME10-1	484.616	33.95	13	18	18	171	701	75.7548	5.57959
Zm00001d017996_P001	Peroxidase	437.503	56.35	1	8	17	166	362	39.2245	6.17627
Zm00001d025022_P001	Putative subtilase family protein	480.173	43.87	1	25	25	164	759	79.3383	6.68311
Zm00001d013428_P004	phosphoglucomutase2	412.74	68.33	4	7	34	159	581	62.9137	5.71924
Zm00001d033746_P001	phosphoglucomutase1	411.095	61.27	5	7	34	156	648	70.4178	7.43018
Zm00001d010422_P002	Pollen-specific protein-like	326.816	53.05	2	10	11	155	164	18.1138	5.5542
Zm00001d039089_P001	Malate dehydrogenase	450.046	71.47	4	8	18	142	340	35.2636	8.104
Zm00001d009640_P001	Malate dehydrogenase 2 mitochondrial	391.172	59.24	2	8	18	120	368	38.5573	8.04541
Zm00001d052285_P001	Peroxidase 65	279.264	44.82	1	4	13	106	357	38.6024	6.354
Zm00001d035037_P001	Fructokinase-2	251.929	64.48	12	17	17	94	335	35.4589	5.57959
Zm00001d048715_P013	pollen extensin-like2	201.334	41.13	13	17	19	85	462	49.9793	5.17334
Zm00001d047757_P001	ascorbate peroxidase-like protein	199.48	65.6	22	2	15	84	250	27.2908	5.8335
Zm00001d039195_P001	Purple acid phosphatase 10	175.894	30.15	4	12	12	80	461	52.2047	6.59521
Zm00001d036822_P001	Exopolygalacturonase	214.369	39.51	84	2	15	76	410	43.4155	6.97607
Zm00001d028709_P001	ascorbate peroxidase homolog3	179.125	59.6	23	1	14	76	250	27.3539	5.98584
Zm00001d035597_P001	RmlC-like cupins superfamily protein	206.6	66.12	1	13	17	73	363	38.0547	6.69775
Zm00001d036823_P001	Pectin lyase-like superfamily protein	202.367	37.07	51	1	14	70	410	43.4155	7.21045
Zm00001d037835_P001	Pollen allergen Phl p 11	177.463	52.12	1	8	10	63	165	18.2569	5.12256
Zm00001d046793_P001	Putative subtilase family protein	134.341	34.52	3	18	18	60	785	83.239	7.21045
Zm00001d011036_P001	Legumin-like protein	192.928	71.39	1	7	16	57	360	37.8185	6.15088
Zm00001d046456_P001	3-hydroxyisobutyryl-CoA hydrolase-like protein 3 mitochondrial	140.79	56.84	9	17	17	56	380	41.1401	5.93506
Zm00001d046480_P001	O-Glycosyl hydrolase family 17 protein	130.341	35.25	3	16	16	56	488	53.432	5.97314
Zm00001d017735_P001	Expansin-B4	127.132	59.68	6	2	14	54	253	27.3347	8.17725
Zm00001d045911_P004	Uncharacterized conserved protein	125.045	42.47	5	15	15	52	365	40.4908	5.16064
Zm00001d017737_P001	Expansin-B4	117.702	55.93	5	1	14	50	270	29.1405	8.32373
Zm00001d040608_P001	beta expansin10d	112.549	49.25	2	1	12	47	268	28.9344	7.81104
Zm00001d040609_P001	beta expansin10c	109.396	49.44	2	1	12	47	269	29.0905	8.00146
Zm00001d048384_P001	beta expansin10a	116.732	48.33	2	3	13	46	269	28.9425	8.17725
Zm00001d004123_P002	Lactoylglutathione lyase	107.206	63.23	3	10	10	46	155	17.6657	5.8335
Zm00001d039865_P001	triose phosphate isomerase4	106.253	60.87	7	8	10	45	253	27.008	5.68115
Zm00001d004909_P002	Alpha carbonic anhydrase 1 chloroplastic	86.4965	48.7	4	12	12	45	269	29.1899	7.53271
Zm00001d040190_P001	hydroxyproline-rich glycoprotein family protein	126.723	34.53	1	7	7	44	307	33.3377	6.44287
Zm00001d042453_P001	aldolase1	112.541	47.89	6	14	14	42	355	38.566	7.60596
Zm00001d050409_P001	Malate dehydrogenase	127.175	44.84	2	10	12	41	397	41.591	8.08936
Zm00001d040997_P001	Malate dehydrogenase	121.612	55.08	1	11	13	40	354	37.9984	6.23975
Zm00001d017271_P005	Adenosine kinase 2	114.049	52.34	11	15	15	39	342	37.0828	5.24951
Zm00001d038891_P007	Phosphoethanolamine N-methyltransferase 3	99.6475	31.12	9	10	10	38	347	39.6898	7.41553
Zm00001d040965_P001	Pectin lyase-like superfamily protein	109.899	17.29	1	8	8	37	428	44.5782	6.16357
Zm00001d022567_P001	Pectinesterase	91.4098	22.79	2	12	12	37	566	61.8851	5.87158
Zm00001d005465_P001	hypothetical protein	105.942	33.11	1	4	9	36	305	29.9675	4.66553
Zm00001d019291_P001	hypothetical protein ZEAMMB73	91.818	27.18	1	1	6	36	298	29.514	4.51318
Zm00001d048219_P001	RmlC-like cupins superfamily protein	109.964	40.39	1	1	11	35	359	37.8104	5.89697
Zm00001d038136_P001	alpha/beta-Hydrolases superfamily protein	77.3666	53.45	8	9	11	34	232	24.7636	5.31299
Zm00001d052224_P001	Wound/stress protein	96.4705	45.45	1	5	5	31	187	19.5936	5.51611
Zm00001d011965_P001	Aldolase-type TIM barrel family protein	82.1941	39.63	1	3	14	31	429	46.2172	7.32764
Zm00001d020108_P002	Galactose mutarotase-like superfamily protein	80.2079	56.83	4	11	11	29	315	34.2191	6.02393
Zm00001d047142_P001	Expansin-B4	59.9864	46.84	30	1	10	29	269	29.1196	8.74854
Zm00001d042282_P003	Aldolase-type TIM barrel family protein	71.5302	30.93	4	2	13	28	430	46.1922	7.82568
Zm00001d047135_P006	Expansin-B9	56.6046	47.19	28	1	10	28	267	28.7365	8.76318
Zm00001d050208_P004	Galactose mutarotase-like superfamily protein	52.475	47.29	10	6	10	25	332	36.6297	6.69775
Zm00001d010343_P004	alpha/beta-Hydrolases superfamily protein	48.0961	25.56	7	4	6	25	266	28.4317	5.65576
Zm00001d002714_P001	Actin-depolymerizing factor	72.1292	48.92	6	4	5	23	139	15.9708	5.40186
Zm00001d040802_P001	Leucine-rich repeat (LRR) family protein	57.2026	27.21	2	8	8	21	452	48.4263	4.90674
Zm00001d011891_P002	S-formylglutathione hydrolase	54.5817	41.9	4	7	7	21	253	27.9608	6.32861
Zm00001d008991_P001	Pollen-specific protein-like	44.4546	46.07	1	7	8	21	178	18.9745	5.24951
Zm00001d050255_P001	Eukaryotic aspartyl protease family protein	52.7972	29.05	1	6	6	19	451	48.4833	7.63525
Zm00001d002342_P001	Polygalacturonase QRT3	58.7161	24.19	1	8	8	18	496	51.2637	6.58057
Zm00001d033480_P002	5-methyltetrahydropteroyltriglutamate--homocysteine methyltransferase	46.2187	14.77	2	2	9	18	765	84.4173	6.20166
Zm00001d041230_P001	Pathogenesis-related protein 1	54.6174	30.34	1	5	5	17	267	27.464	6.11279
Zm00001d015821_P016	Pectin lyase-like superfamily protein	36.3247	22.37	18	7	7	15	371	38.7888	8.82178
Zm00001d024393_P004	Indole-3-glycerol phosphate synthase chloroplastic	42.5749	18.4	3	5	5	14	337	37.2237	8.27979
Zm00001d044585_P001	putative pectinesterase 67	33.8217	30.35	2	8	8	14	346	37.8054	8.36768
Zm00001d046135_P001	Protein DJ-1 homolog B	32.887	20.82	3	8	8	14	437	46.7425	7.95752
Zm00001d013644_P004	5-methyltetrahydropteroyltriglutamate--homocysteine methyltransferase 1	31.7528	12.68	3	2	8	14	765	84.5654	6.17627
Zm00001d009341_P003	Pectin lyase-like superfamily protein	48.3533	16.35	4	4	4	13	416	43.0275	6.22705
Zm00001d038808_P008	Vesicle-fusing ATPase	35.2083	23.1	9	2	6	13	368	40.6073	8.57275
Zm00001d040173_P001	isoflavone reductase-like1	30.6031	30.1	1	7	7	13	309	32.9074	5.75732
Zm00001d040375_P001	Triosephosphate isomerase cytosolic	29.9736	40	1	1	2	13	110	11.765	5.41455
Zm00001d023858_P001	Leucine-rich repeat (LRR) family protein	31.7193	10.92	36	2	4	12	403	43.5401	4.7417
Zm00001d045564_P001	Haloacid dehalogenase-like hydrolase domain-containing protein Sgpp	30.3844	21.83	4	4	4	12	252	27.3731	4.97021
Zm00001d014931_P001	Plant invertase/pectin methylesterase inhibitor superfamily protein	24.956	39.72	1	5	5	12	141	15.3969	8.08936
Zm00001d051286_P007	Vesicle-fusing ATPase	25.5904	12.82	7	1	5	10	429	47.2196	6.81494
Zm00001d025672_P001	Fasciclin-like arabinogalactan protein 7	19.5909	10.91	1	3	3	10	275	29.252	5.90967
Zm00001d043090_P001	SKU5 similar 13	16.1101	11.31	25	6	6	10	557	62.2391	8.48486
Zm00001d024408_P004	Galactose mutarotase-like superfamily protein	21.6439	19.28	7	1	5	9	332	36.6037	6.69775
Zm00001d007234_P004	ascorbate peroxidase2	15.1334	22.03	6	1	4	9	227	24.6696	6.53662
Zm00001d047479_P012	Superoxide dismutase	17.1159	21.19	11	1	2	7	118	11.7738	5.37646
Zm00001d022505_P003	Superoxide dismutase	16.9903	15.89	10	1	2	7	151	15.0945	5.8335
Zm00001d019248_P001	Glycosyl hydrolase superfamily protein	19.5941	9.64	1	3	3	6	498	51.0026	4.97021
Zm00001d049841_P001	OSJNBa0063G07.3-like protein	15.7917	29.91	8	3	3	6	117	12.3895	7.98682
Zm00001d012407_P002	triose phosphate isomerase5	10.1878	9.57	6	1	2	6	230	24.6428	6.34131
Zm00001d037059_P016	Alpha-glucan water dikinase 1 chloroplastic	8.23709	3.21	4	3	3	6	1123	125.874	6.34131
Zm00001d006372_P007	actin depolymerizing factor2	14.4664	39.6	10	2	3	5	101	11.6846	4.94482
Zm00001d017516_P001	Actin-depolymerizing factor	13.8122	22.3	6	2	3	5	139	15.8829	7.66455
Zm00001d046319_P001	Putative FAD-binding Berberine family protein	11.0915	5.89	1	3	3	5	526	57.8102	8.67529
Zm00001d029455_P001	Ubiquinone biosynthesis protein COQ9 mitochondrial	9.84203	12.38	1	4	4	5	315	33.6411	8.1333
Zm00001d007093_P001	Protein ENHANCED DISEASE RESISTANCE 2	8.89795	10.16	35	4	4	5	384	42.985	4.93213
Zm00001d038046_P001	Rho GDP-dissociation inhibitor 1	8.70715	18.83	5	2	3	5	154	17.5298	4.57666
Zm00001d033217_P004	Serine/threonine-protein phosphatase BSL3	6.80383	4	8	3	3	5	1000	105.651	6.1001
Zm00001d016245_P001	hypothetical protein ZEAMMB73	6.32734	8.59	1	2	2	5	128	13.807	7.73779
Zm00001d006185_P001	6-phosphogluconolactonase	3.59594	7.72	1	3	3	5	324	34.76	7.94287
Zm00001d031128_P002	5-methyltetrahydropteroyltriglutamate--homocysteine methyltransferase 1	10.429	9.05	4	1	3	4	409	44.1806	5.09717
Zm00001d029594_P001	allene oxide cyclase1	10.1619	10.08	3	2	2	4	238	25.7613	8.93896
Zm00001d029568_P001	Cysteine protease	9.52676	7.1	1	2	2	4	352	38.0647	7.82568
Zm00001d000128_P002	hypothetical protein ZEAMMB73	9.08727	17.53	4	2	2	4	154	16.2871	4.70361
Zm00001d011034_P003	dehydroascorbate reductase like1	8.35792	16.82	12	3	3	4	214	23.3411	5.8208
Zm00001d006050_P001	Cysteine proteinases superfamily protein	11.9187	3.98	1	1	1	3	377	40.3068	8.14795
Zm00001d023729_P003	Nitrilase-like protein 2	11.0555	12.03	3	1	1	3	158	16.8265	8.29443
Zm00001d030373_P005	enolase2	9.8806	11.45	6	1	1	3	131	14.1704	6.12549
Zm00001d026458_P005	Cysteine protease 1	9.37378	5.5	7	1	1	3	291	31.2354	5.22412
Zm00001d021021_P002	Peptidyl-prolyl cis-trans isomerase	8.32407	16.89	3	2	2	3	148	15.7772	7.23975
Zm00001d020612_P008	Choline/ethanolamine kinase	7.05494	5.98	5	2	2	3	351	40.2573	6.7417
Zm00001d037775_P003	putative lactoylglutathione lyase chloroplastic	4.66676	6.92	3	2	2	3	318	34.9621	7.6792
Zm00001d006221_P001	triose phosphate isomerase2	4.2365	6.71	3	1	2	3	298	31.5803	7.35693
Zm00001d002904_P007	PLC-like phosphodiesterases superfamily protein	4.09704	4.94	6	2	2	3	405	42.4887	7.75244
Zm00001d017448_P006	Vesicle-associated protein 2-1	2.75213	5.13	10	1	1	3	234	26.1061	6.1001
Zm00001d010398_P001	Rho GDP-dissociation inhibitor 1	1.73003	7.08	4	1	2	3	212	24.1148	4.56396
Zm00001d020003_P003	Ubiquitin-conjugating enzyme E2 variant 1C	0	16.35	5	1	1	3	104	11.5186	6.15088
Zm00001d013225_P001	TIP41-like family protein	6.19333	10.34	5	2	2	2	290	32.1115	6.30322
Zm00001d052422_P001	hypothetical protein ZEAMMB73	6.12801	5.12	1	1	1	2	254	26.1407	8.60205
Zm00001d027876_P005	Omega-amidase chloroplastic	5.59357	7.52	5	1	1	2	226	24.5015	7.38623
Zm00001d012772_P002	Profilin-1	5.37944	14.94	11	1	1	2	87	9.63467	5.30029
Zm00001d009060_P002	putative beta-D-xylosidase 5	5.01144	4.52	2	2	2	2	619	66.7969	5.51611
Zm00001d041243_P001	putative malate dehydrogenase glyoxysomal	4.64926	8.33	1	2	2	2	360	37.7848	8.44092
Zm00001d049159_P001	Putative leucine-rich repeat receptor-like protein kinase family protein	4.01333	2.63	1	2	2	2	914	98.3179	6.20166
Zm00001d047251_P002	putative pectinesterase/pectinesterase inhibitor 13	3.53928	2.86	5	1	1	2	280	30.3122	7.26904
Zm00001d030468_P001	Glycosyl hydrolase family 10 protein	1.77595	3.4	1	2	2	2	589	65.5911	9.1001
Zm00001d052794_P001	Pentatricopeptide repeat-containing protein mitochondrial	1.71584	1.59	1	1	1	2	567	62.5547	8.19189
The threshold value of peptide screening is set to PSM ≥ 2. #PSMs, peptide spectrum matches. The total number of identified peptide sequences for the protein, including those redundantly identified. # AAs, the number of amino acids. MW, molecular weight. Calc. pI, Calculated isoelectric point.

## Sheet: J66-Q10
Table 10. LC-MS/MS analysis of IEF fraction 10 of J66 pollen secretome
Accession	Description	Score	Coverage	# Proteins	# Unique Peptides	# Peptides	# PSMs	# AAs	MW [kDa]	calc. pI
Zm00001d027710_P001	Peroxidase	697.812	55.76	4	18	33	285	443	46.6095	5.12256
Zm00001d039865_P001	triose phosphate isomerase4	422.489	73.52	4	8	18	179	253	27.008	5.68115
Zm00001d048413_P001	Peroxidase 60	249.936	33.94	5	1	17	126	442	46.5164	5.12256
Zm00001d039195_P001	Purple acid phosphatase 10	255.236	31.45	4	13	13	121	461	52.2047	6.59521
Zm00001d035037_P001	Fructokinase-2	329.233	68.96	13	19	20	119	335	35.4589	5.57959
Zm00001d017996_P001	Peroxidase	302.272	54.42	1	5	14	107	362	39.2245	6.17627
Zm00001d039089_P001	Malate dehydrogenase	314.001	75.29	3	5	17	105	340	35.2636	8.104
Zm00001d045911_P004	Uncharacterized conserved protein	212.874	56.16	6	22	22	96	365	40.4908	5.16064
Zm00001d009640_P001	Malate dehydrogenase 2 mitochondrial	275.76	60.87	2	7	18	94	368	38.5573	8.04541
Zm00001d044042_P001	malate dehydrogenase3	243.161	72.35	2	5	15	87	340	35.6177	7.81104
Zm00001d042453_P001	aldolase1	245.427	66.48	5	3	24	86	355	38.566	7.60596
Zm00001d006185_P001	6-phosphogluconolactonase	245.002	59.26	2	15	15	83	324	34.76	7.94287
Zm00001d017271_P005	Adenosine kinase 2	203.593	64.33	9	15	20	81	342	37.0828	5.24951
Zm00001d037835_P001	Pollen allergen Phl p 11	205.691	47.88	1	8	9	78	165	18.2569	5.12256
Zm00001d048715_P013	pollen extensin-like2	185.331	41.13	13	16	18	78	462	49.9793	5.17334
Zm00001d026422_P001	PME10-1	201.196	29.67	13	16	16	77	701	75.7548	5.57959
Zm00001d012103_P001	aldolase2	206.899	60	4	2	23	75	355	38.4349	7.29834
Zm00001d036822_P001	Exopolygalacturonase	196.627	38.05	84	2	14	73	410	43.4155	6.97607
Zm00001d010422_P002	Pollen-specific protein-like	175.73	48.78	2	10	10	72	164	18.1138	5.5542
Zm00001d011965_P001	Aldolase-type TIM barrel family protein	182.309	46.39	1	4	17	71	429	46.2172	7.32764
Zm00001d052285_P001	Peroxidase 65	195.042	39.5	1	3	12	70	357	38.6024	6.354
Zm00001d047757_P001	ascorbate peroxidase-like protein	171.849	63.2	23	2	14	69	250	27.2908	5.8335
Zm00001d036823_P001	Pectin lyase-like superfamily protein	187.096	35.61	51	1	13	68	410	43.4155	7.21045
Zm00001d008619_P001	triose phosphate isomerase3	149.505	38	2	3	10	68	250	26.7138	5.18604
Zm00001d011036_P001	Legumin-like protein	220.661	71.39	1	7	16	67	360	37.8185	6.15088
Zm00001d035597_P001	RmlC-like cupins superfamily protein	194.316	60.06	1	11	15	67	363	38.0547	6.69775
Zm00001d042282_P003	Aldolase-type TIM barrel family protein	161.64	44.88	4	3	16	66	430	46.1922	7.82568
Zm00001d028709_P001	ascorbate peroxidase homolog3	159.31	57.2	24	1	13	64	250	27.3539	5.98584
Zm00001d040375_P001	Triosephosphate isomerase cytosolic	153.506	59.09	1	1	4	64	110	11.765	5.41455
Zm00001d019291_P001	hypothetical protein ZEAMMB73	174.292	36.24	1	4	9	62	298	29.514	4.51318
Zm00001d052224_P001	Wound/stress protein	158.35	51.87	1	7	7	57	187	19.5936	5.51611
Zm00001d033746_P001	phosphoglucomutase1	117.156	42.13	5	4	20	55	648	70.4178	7.43018
Zm00001d048219_P001	RmlC-like cupins superfamily protein	166.773	57.38	1	4	14	54	359	37.8104	5.89697
Zm00001d040997_P001	Legumin-like protein	164.539	59.89	1	12	14	53	354	37.9984	6.23975
Zm00001d013428_P004	phosphoglucomutase2	105.678	43.2	4	3	19	53	581	62.9137	5.71924
Zm00001d014947_P001	Beta-fructofuranosidase 1	122.286	31.95	6	19	19	52	673	72.8722	5.85889
Zm00001d004909_P002	Alpha carbonic anhydrase 1 chloroplastic	100.651	54.28	14	15	15	50	269	29.1899	7.53271
Zm00001d017737_P001	Expansin-B4	102.716	56.67	5	1	15	49	270	29.1405	8.32373
Zm00001d017735_P001	Expansin-B4	95.2858	54.94	6	1	14	47	253	27.3347	8.17725
Zm00001d005465_P001	hypothetical protein	141.904	31.15	1	3	8	46	305	29.9675	4.66553
Zm00001d040190_P001	hydroxyproline-rich glycoprotein family protein	131.703	34.53	1	7	7	45	307	33.3377	6.44287
Zm00001d048384_P001	beta expansin10a	104.568	55.76	2	4	14	45	269	28.9425	8.17725
Zm00001d040608_P001	beta expansin10d	97.6812	49.25	2	1	12	44	268	28.9344	7.81104
Zm00001d040609_P001	beta expansin10c	89.567	49.44	2	1	12	44	269	29.0905	8.00146
Zm00001d046480_P001	O-Glycosyl hydrolase family 17 protein	84.229	29.1	3	14	14	41	488	53.432	5.97314
Zm00001d006221_P001	triose phosphate isomerase2	96.7834	40.6	3	11	12	39	298	31.5803	7.35693
Zm00001d004123_P002	Lactoylglutathione lyase	94.5065	58.06	3	8	8	38	155	17.6657	5.8335
Zm00001d047135_P006	Expansin-B9	77.2811	49.44	22	1	12	38	267	28.7365	8.76318
Zm00001d047146_P001	beta expansin1	76.9507	56.51	34	2	13	38	269	29.0936	8.74854
Zm00001d025022_P001	Putative subtilase family protein	100.023	24.37	1	16	16	36	759	79.3383	6.68311
Zm00001d050208_P004	Galactose mutarotase-like superfamily protein	73.9077	50	10	6	11	36	332	36.6297	6.69775
Zm00001d038891_P007	Phosphoethanolamine N-methyltransferase 3	90.9465	33.14	9	11	11	35	347	39.6898	7.41553
Zm00001d040965_P001	Pectin lyase-like superfamily protein	92.5938	12.62	1	6	6	34	428	44.5782	6.16357
Zm00001d011891_P001	S-formylglutathione hydrolase	89.9858	39.31	5	9	9	31	290	31.8658	6.60986
Zm00001d020108_P002	Galactose mutarotase-like superfamily protein	91.8917	61.9	4	11	11	30	315	34.2191	6.02393
Zm00001d038652_P003	Thioredoxin H4	65.0898	56.25	1	7	7	30	128	13.902	4.97021
Zm00001d012407_P002	triose phosphate isomerase5	47.9048	24.35	8	3	5	30	230	24.6428	6.34131
Zm00001d016542_P001	FAD/NAD(P)-binding oxidoreductase	51.7605	35.37	2	9	9	28	294	31.5864	7.15186
Zm00001d050409_P001	Malate dehydrogenase	74.7523	30.23	2	6	8	27	397	41.591	8.08936
Zm00001d038136_P001	alpha/beta-Hydrolases superfamily protein	56.8315	59.91	5	7	11	25	232	24.7636	5.31299
Zm00001d046793_P001	Putative subtilase family protein	44.8782	18.09	1	11	11	25	785	83.239	7.21045
Zm00001d002714_P001	Actin-depolymerizing factor	69.1119	37.41	7	3	4	24	139	15.9708	5.40186
Zm00001d010343_P004	alpha/beta-Hydrolases superfamily protein	46.8699	44.74	8	5	9	23	266	28.4317	5.65576
Zm00001d010398_P001	Rho GDP-dissociation inhibitor 1	54.1788	45.75	4	6	7	21	212	24.1148	4.56396
Zm00001d015821_P016	Pectin lyase-like superfamily protein	46.1816	22.37	18	7	7	21	371	38.7888	8.82178
Zm00001d003017_P002	Adenosine kinase 2	40.1157	25.29	3	1	6	20	344	37.2637	5.35107
Zm00001d046456_P001	3-hydroxyisobutyryl-CoA hydrolase-like protein 3 mitochondrial	53.5559	23.68	9	8	8	19	380	41.1401	5.93506
Zm00001d008991_P001	Pollen-specific protein-like	29.2987	29.21	1	5	6	17	178	18.9745	5.24951
Zm00001d009341_P003	Pectin lyase-like superfamily protein	57.1464	16.35	4	4	4	16	416	43.0275	6.22705
Zm00001d051286_P012	Vesicle-fusing ATPase	43.9156	13.95	7	1	4	15	337	37.1884	7.94287
Zm00001d038808_P008	Vesicle-fusing ATPase	44.2454	20.92	9	2	5	14	368	40.6073	8.57275
Zm00001d050255_P001	Eukaryotic aspartyl protease family protein	37.2111	17.96	1	5	5	14	451	48.4833	7.63525
Zm00001d024408_P004	Galactose mutarotase-like superfamily protein	32.3747	21.99	7	1	6	14	332	36.6037	6.69775
Zm00001d007093_P001	Protein ENHANCED DISEASE RESISTANCE 2	28.7091	16.93	35	6	6	14	384	42.985	4.93213
Zm00001d012524_P001	SKU5 similar 13	25.6898	12.34	25	6	6	14	559	62.116	8.60205
Zm00001d037839_P001	Putative receptor-like protein kinase family protein	37.0306	9.31	2	6	6	13	870	94.588	6.11279
Zm00001d033480_P002	5-methyltetrahydropteroyltriglutamate--homocysteine methyltransferase	27.7771	13.99	2	2	8	13	765	84.4173	6.20166
Zm00001d041230_P001	Pathogenesis-related protein 1	35.1448	30.34	1	6	6	12	267	27.464	6.11279
Zm00001d040802_P001	Leucine-rich repeat (LRR) family protein	28.4854	21.24	2	6	6	12	452	48.4263	4.90674
Zm00001d029455_P001	Ubiquinone biosynthesis protein COQ9 mitochondrial	26.9302	15.24	1	5	5	12	315	33.6411	8.1333
Zm00001d038046_P003	Rho GDP-dissociation inhibitor 1	19.882	33.49	5	5	6	12	215	24.6521	4.55127
Zm00001d017071_P001	Plant intracellular Ras-group-related LRR protein 3	19.7205	13.02	4	6	6	12	507	55.6341	5.56689
Zm00001d022567_P001	Pectinesterase	30.0043	8.3	1	3	3	11	566	61.8851	5.87158
Zm00001d045564_P001	Haloacid dehalogenase-like hydrolase domain-containing protein Sgpp	28.0422	21.83	1	4	4	11	252	27.3731	4.97021
Zm00001d037775_P002	putative lactoylglutathione lyase chloroplastic	16.824	20.17	4	6	6	11	347	38.2577	6.58057
Zm00001d024393_P004	Indole-3-glycerol phosphate synthase chloroplastic	29.3741	19.29	3	5	5	10	337	37.2237	8.27979
Zm00001d044465_P001	GDSL esterase/lipase	26.3522	20.09	3	7	7	10	433	46.9293	5.24951
Zm00001d023858_P001	Leucine-rich repeat (LRR) family protein	23.5566	10.92	36	2	4	10	403	43.5401	4.7417
Zm00001d013644_P004	5-methyltetrahydropteroyltriglutamate--homocysteine methyltransferase 1	17.0617	9.15	3	1	6	10	765	84.5654	6.17627
Zm00001d019248_P001	Glycosyl hydrolase superfamily protein	27.0367	11.85	1	4	4	9	498	51.0026	4.97021
Zm00001d022505_P003	Superoxide dismutase	20.1942	15.89	17	2	2	9	151	15.0945	5.8335
Zm00001d030468_P001	Glycosyl hydrolase family 10 protein	13.9229	9.51	1	5	5	9	589	65.5911	9.1001
Zm00001d013147_P001	hypothetical protein ZEAMMB73	22.9373	13.35	2	4	4	8	382	42.2226	6.26514
Zm00001d029568_P001	Cysteine protease	16.9394	12.5	1	3	3	8	352	38.0647	7.82568
Zm00001d037059_P016	Alpha-glucan water dikinase 1 chloroplastic	12.865	3.21	6	3	3	8	1123	125.874	6.34131
Zm00001d053932_P003	NAD(P)-linked oxidoreductase superfamily protein	11.581	15.11	5	4	4	8	311	34.6456	6.45557
Zm00001d038783_P001	Profilin-1	21.0119	24.43	11	2	2	7	131	14.1119	5.04639
Zm00001d015609_P024	Glycerophosphodiester phosphodiesterase GDPDL3	18.4517	8.45	22	4	4	7	592	64.474	6.60986
Zm00001d044585_P003	putative pectinesterase 67	17.6835	11.98	2	4	4	7	334	36.3516	7.81104
Zm00001d008993_P004	DUF4378 domain protein	17.2217	29.84	8	6	6	7	315	34.2409	6.25244
Zm00001d017516_P001	Actin-depolymerizing factor	13.32	28.78	7	3	4	7	139	15.8829	7.66455
Zm00001d005464_P001	hypothetical protein ZEAMMB73	17.518	21.54	1	2	3	6	246	25.5436	4.83057
Zm00001d009060_P001	putative beta-D-xylosidase 5	14.2398	5.87	2	4	4	6	835	89.4163	5.78271
Zm00001d046319_P001	Putative FAD-binding Berberine family protein	11.4624	9.51	1	5	5	6	526	57.8102	8.67529
Zm00001d053672_P004	Putative glycosyl hydrolase of unknown function (DUF1680)	9.18969	5.24	10	4	4	6	801	87.9971	6.65381
Zm00001d030373_P002	enolase2	16.6703	7.64	6	2	2	5	406	43.7282	5.09717
Zm00001d048292_P004	Omega-amidase chloroplastic	13.6937	13.29	3	2	3	5	331	36.1984	7.2251
Zm00001d025672_P001	Fasciclin-like arabinogalactan protein 7	8.94001	10.91	1	3	3	5	275	29.252	5.90967
Zm00001d031128_P002	5-methyltetrahydropteroyltriglutamate--homocysteine methyltransferase 1	8.74503	11.98	4	1	4	5	409	44.1806	5.09717
Zm00001d013680_P005	Serine/threonine-protein phosphatase BSL3	3.4581	4.03	8	3	3	5	944	99.8463	5.99854
Zm00001d026458_P005	Cysteine protease 1	11.6873	10.31	15	2	2	4	291	31.2354	5.22412
Zm00001d045209_P001	OSJNBa0063G07.3-like protein	10.537	29.17	9	3	3	4	120	12.8136	8.44092
Zm00001d026140_P001	Putative subtilase family protein	10.1309	5.05	1	3	3	4	792	84.4474	7.7085
Zm00001d027876_P002	Omega-amidase chloroplastic	10.0438	8.58	5	1	2	4	338	36.2887	8.07471
Zm00001d014931_P001	Plant invertase/pectin methylesterase inhibitor superfamily protein	9.80111	17.02	1	2	2	4	141	15.3969	8.08936
Zm00001d005347_P001	monodehydroascorbate reductase homolog1	8.92378	8.51	3	3	3	4	435	46.7033	5.59229
Zm00001d016245_P001	hypothetical protein ZEAMMB73	7.88845	8.59	1	2	2	4	128	13.807	7.73779
Zm00001d006050_P001	Cysteine proteinases superfamily protein	10.8497	3.98	1	1	1	3	377	40.3068	8.14795
Zm00001d036477_P002	Cysteine proteinases superfamily protein	7.76415	3.57	3	2	2	3	617	67.8424	6.49365
Zm00001d034635_P002	chalcone flavanone isomerase1	6.43466	22.63	5	2	2	3	137	14.2234	4.91943
Zm00001d006372_P007	actin depolymerizing factor2	6.32496	27.72	10	1	2	3	101	11.6846	4.94482
Zm00001d051249_P001	Elicitor-responsive protein 3	5.2025	12.59	3	2	2	3	143	15.7938	4.7417
Zm00001d029215_P031	Villin-2	4.44421	12.04	11	2	2	3	191	20.5751	6.21436
Zm00001d007897_P008	Ubiquitin-conjugating enzyme E2 3	0	14.78	7	1	1	3	115	12.9704	6.52197
Zm00001d001900_P003	putative cysteine protease RD21B	6.71122	3.56	4	1	1	2	449	48.188	5.52881
Zm00001d018370_P001	Leucine aminopeptidase 2 chloroplastic	6.31678	3.02	2	1	1	2	596	61.839	7.72314
Zm00001d017448_P006	Vesicle-associated protein 2-1	6.17195	5.13	10	1	1	2	234	26.1061	6.1001
Zm00001d042184_P001	6-phosphogluconate dehydrogenase, decarboxylating	6.0496	2.92	1	1	1	2	480	52.6229	6.3667
Zm00001d029968_P001	Nucleoside diphosphate kinase family protein	4.86199	9.4	1	1	1	2	149	16.5306	6.80029
Zm00001d053545_P002	NAD(P)-binding Rossmann-fold superfamily protein	4.22464	2.07	2	1	1	2	482	52.1963	9.49561
Zm00001d015901_P001	Fasciclin-like arabinogalactan protein 3	4.00971	3.86	1	1	1	2	233	24.5455	9.56885
Zm00001d048545_P009	P-loop containing nucleoside triphosphate hydrolase superfamily protein	3.53803	4.35	7	1	1	2	184	20.9385	6.55127
Zm00001d035992_P002	Putative receptor-like protein kinase family protein	2.59307	4.76	4	2	2	2	525	55.081	5.18604
Zm00001d042536_P001	fructokinase1	2.53022	6.69	3	1	2	2	284	30.4617	4.91943
Zm00001d019290_P001	hypothetical protein ZEAMMB73	2.34838	13.82	1	1	2	2	246	25.4296	5.14795
Zm00001d011034_P003	dehydroascorbate reductase like1	2.21593	7.01	4	1	1	2	214	23.3411	5.8208
Zm00001d053300_P017	hypothetical protein ZEAMMB73	0	2.7	8	1	1	2	963	104.581	8.66064
Zm00001d041083_P011	P-loop containing nucleoside triphosphate hydrolase superfamily protein	0	5.88	1	1	1	2	595	66.4663	7.57666
Zm00001d011854_P014	Villin-2	0	2.06	58	1	1	2	340	37.421	8.48486
The threshold value of peptide screening is set to PSM ≥ 2. #PSMs, peptide spectrum matches. The total number of identified peptide sequences for the protein, including those redundantly identified. # AAs, the number of amino acids. MW, molecular weight. Calc. pI, Calculated isoelectric point.
