# Supplementary material for: A PECTIN METHYLESTERASE gene at the maize Ga1 locus confers male function in unilateral cross-incompatibility
Source: Nat Commun. 2018 Sep 10;9:3678. doi: 10.1038/s41467-018-06139-8 (PMC6131150; doi:10.1038/s41467-018-06139-8)
Supplement: Supplementary file 5 — Supplementary Data 3 [file 41467_2018_6139_MOESM5_ESM.xlsx]

## Sheet: Sheet1
Supplementar Data 3 LC-MS/MS analysis of the 100 kb DSS-crosslinked proteins in SDGa25 pollen secretome
Accession	Description	Score	Coverage	# Proteins	# Unique Peptides	# Peptides	# PSMs	# AAs	MW [kDa]	calc. pI
Ga1P	Ga1P	763.625	52.51	1	22	22	299	379	41.352	5.49072
Zm00001d026422_P001	PME10-1	61.2085	13.12	12	5	5	27	701	75.7548	5.57959
Zm00001d010422_P002	Pollen-specific protein-like	42.3609	34.76	2	5	5	19	164	18.1138	5.5542
Zm00001d002342_P001	Polygalacturonase QRT3	35.7989	13.51	1	5	5	12	496	51.2637	6.58057
Zm00001d048715_P013	Pollen extensin-like2	31.3158	9.96	13	4	4	13	462	49.9793	5.17334
Zm00001d037835_P001	Pollen allergen Phl p 11	16.3701	13.33	1	2	2	6	165	18.2569	5.12256
Zm00001d046793_P001	Putative subtilase family protein	15.5	5.61	1	3	3	5	785	83.239	7.21045
Zm00001d047757_P006	ascorbate peroxidase-like protein	12.8044	20.71	6	1	2	7	140	15.0808	6.78564
Zm00001d028709_P006	ascorbate peroxidase homolog3	12.7052	23.36	8	1	2	6	137	15.0507	7.45947
Zm00001d019291_P001	hypothetical protein	11.4488	7.38	2	2	2	4	298	29.514	4.51318
Zm00001d052224_P001	Wound/stress protein	10.3535	18.72	1	2	2	4	187	19.5936	5.51611
Zm00001d036819_P015	Pectin lyase-like superfamily protein	9.05165	13.89	6	1	1	3	108	11.3557	7.89893
Zm00001d040965_P001	Pectin lyase-like superfamily protein	7.24782	3.5	1	1	1	2	428	44.5782	6.16357
Zm00001d031921_P001	putative calcium-binding protein CML28	7.03311	15	2	1	1	3	80	8.84115	4.41162
Zm00001d025022_P001	Subtilisin-like protease SBT1.9	5.7656	1.98	1	1	1	2	759	79.3383	6.68311
Zm00001d040297_P001	Rapid alkalinization factor 1	5.75624	13.04	1	1	1	2	138	13.9589	8.27979
Zm00001d015821_P002	Pectin lyase-like superfamily protein	5.54271	8.74	10	1	1	2	183	18.5058	8.44092
Zm00001d008991_P001	Pollen-specific protein-like	4.62425	6.74	1	1	1	2	178	18.9745	5.24951
Zm00001d029628_P001	cystatin7	2.1118	17.83	1	2	2	2	129	13.9294	10.2427
The threshold value of peptide screening is set to PSM ≥ 2. #PSMs, peptide spectrum matches. The total number of identified peptide sequences for the protein, including those redundantly identified. # AAs, the number of amino acids. MW, molecular weight. Calc. pI, Calculated isoelectric point.
