# Supplementary material for: A PECTIN METHYLESTERASE gene at the maize Ga1 locus confers male function in unilateral cross-incompatibility
Source: Nat Commun. 2018 Sep 10;9:3678. doi: 10.1038/s41467-018-06139-8 (PMC6131150; doi:10.1038/s41467-018-06139-8)
Supplement: Supplementary file 6 — Supplementary Data 4 [file 41467_2018_6139_MOESM6_ESM.xlsx]

## Sheet: Sheet1
Supplementary Data 4 Haplotypes of 946 inbred lines at Ga1 locus
Numbers	Lines	Haplotypes	Association analysis
1	J299-2	ga1	Yes
2	J281-2	ga1	Yes
3	J274-2	ga1	Yes
4	J129-3	ga1	Yes
5	J105-2	ga1	Yes
6	2004-2	ga1	Yes
7	CML426	ga1	No
8	1488-3	ga1	Yes
9	J328-1	ga1	Yes
10	2108-2	ga1	Yes
11	2109-2	ga1	Yes
12	2110-1	ga1	Yes
13	2113-2	ga1	No
14	2114-2	ga1	Yes
15	J207-2	ga1	Yes
16	J216-2	ga1	Yes
17	J215-2	ga1	Yes
18	1735-2	ga1	Yes
19	1737-1	ga1	Yes
20	1599-2	ga1	Yes
21	J014-2	ga1	Yes
22	J012-2	ga1	Yes
23	1617-2	ga1	No
24	1620-2	ga1	Yes
25	1622-2	ga1	Yes
26	1623-2	ga1	Yes
27	1624-2	ga1	Yes
28	1988-1	ga1	Yes
29	CHBT	ga1	Yes
30	1932-1	ga1	Yes
31	J066-1	ga1	Yes
32	2075-2	ga1	Yes
33	1616-1	ga1	Yes
34	1849-2	ga1	Yes
35	J334-2	ga1	Yes
36	J333-2	ga1	Yes
37	J332-2	ga1	Yes
38	J331-2	ga1	Yes
39	1839-2	ga1	Yes
40	1840-2	ga1	Yes
41	1866-2	ga1	Yes
42	1862-2	ga1	Yes
43	1861-1	ga1	Yes
44	1223-2	ga1	Yes
45	2418-1	ga1	Yes
46	J182-2	ga1	Yes
47	J201-2	ga1	Yes
48	1931-2	ga1	Yes
49	1262-2	ga1	Yes
50	1741-2	ga1	No
51	J047-5	ga1	Yes
52	1716-2	ga1	Yes
53	1707-2	ga1	Yes
54	2173-1	ga1	Yes
55	2187-1	ga1	Yes
56	2189-2	ga1	Yes
57	1065-4	ga1	Yes
58	1062-2	ga1	Yes
59	1398-2	ga1	Yes
60	1747-2	ga1	No
61	1748-3	ga1	No
62	1750-2	ga1	Yes
63	1407-2	ga1	Yes
64	1411-2	ga1	Yes
65	1409-2	ga1	Yes
66	J151-2	ga1	Yes
67	J156-2	ga1	Yes
68	J158-2	ga1	Yes
69	J172-2	ga1	Yes
70	J161-2	ga1	Yes
71	2199-3	ga1	Yes
72	2202-1	ga1	Yes
73	2213-1	ga1	Yes
74	1068-3	ga1	No
75	1072-4	ga1	Yes
76	2151-2	ga1	Yes
77	2156-2	ga1	Yes
78	2419-2	ga1	Yes
79	2400-3	ga1	Yes
80	1445-2	ga1	Yes
81	1442-2	ga1	Yes
82	J054-1	ga1	Yes
83	J056-2	ga1	No
84	1465-2	ga1	No
85	1469-2	ga1	Yes
86	1316-3	ga1	Yes
87	J321-2	ga1	Yes
88	2392-2	ga1	Yes
89	2367-2	ga1	Yes
90	2334-2	ga1	Yes
91	2328-2	ga1	No
92	1890-2	ga1	No
93	1887-3	ga1	No
94	1884-1	ga1	Yes
95	1974-1	ga1	Yes
96	1990-2	ga1	Yes
97	2002-2	ga1	Yes
98	1146-3	ga1	Yes
99	1150-2	ga1	Yes
100	1382-2	ga1	Yes
101	1387-1	ga1	Yes
102	1388-2	ga1	Yes
103	J270-2	ga1	Yes
104	1387-2	ga1	No
105	1804-2	ga1	Yes
106	1803-1	ga1	Yes
107	1705-3	ga1	Yes
108	1827-2	ga1	No
109	1826-2	ga1	Yes
110	1742-4	ga1	Yes
111	1728-2	ga1	Yes
112	1429-1	ga1	Yes
113	1480-2	ga1	Yes
114	1481-2	ga1	Yes
115	1484-1	ga1	Yes
116	JKN2000M	Ga1-M	Yes
117	1523-3	ga1	Yes
118	1549-2	ga1	Yes
119	1538-2	ga1	Yes
120	1588-1	ga1	Yes
121	1593-2	ga1	Yes
122	2083-2	ga1	Yes
123	2084-1	ga1	Yes
124	1343-2	ga1	Yes
125	JKN2000F	ga1	Yes
126	J081-2	ga1	Yes
127	J084-2	ga1	Yes
128	J091-2	ga1	Yes
129	2238-2	ga1	Yes
130	2241-1	ga1	Yes
131	2242-2	ga1	Yes
132	2256-2	ga1	Yes
133	1870-2	ga1	Yes
134	1873-2	ga1	Yes
135	1876-2	ga1	Yes
136	1195-2	ga1	Yes
137	1203-2	ga1	Yes
138	1196-2	ga1	Yes
139	1199-2	ga1	Yes
140	2095-3	ga1	Yes
141	2096-2	ga1	Yes
142	2101-1	ga1	No
143	1289-2	ga1	Yes
144	1285-3	ga1	Yes
145	2219-2	ga1	Yes
146	1952-3	ga1	Yes
147	1435-2	ga1	Yes
148	1647-1	ga1	Yes
149	1187-2	ga1	Yes
150	1793-2	ga1	Yes
151	J196-2	ga1	Yes
152	1703-2	ga1	Yes
153	2124-1	ga1	Yes
154	1610-2	ga1	Yes
155	1418-2	ga1	Yes
156	J043-2	ga1	Yes
157	1821-2	ga1	Yes
158	1188-1	ga1	Yes
159	J022-2	ga1	Yes
160	2300-2	ga1	Yes
161	1282-1	ga1	Yes
162	1722-2	ga1	Yes
163	1865-4	ga1	Yes
164	1767-1	ga1	Yes
165	J104-2	ga1	Yes
166	1315-1	ga1	Yes
167	2198-2	ga1	Yes
168	1897-2	ga1	Yes
169	2021-2	ga1	Yes
170	HN148	Ga1-M	Yes
171	J282-2	ga1	Yes
172	1393-3	ga1	Yes
173	J110-2	ga1	Yes
174	2129-2	ga1	Yes
175	2169-2	ga1	Yes
176	J126-2	ga1	Yes
177	1179-2	ga1	Yes
178	1178-1	ga1	Yes
179	L300	ga1	Yes
180	1449-2	ga1	Yes
181	1333-4	ga1	Yes
182	1326-2	ga1	Yes
183	1328-2	ga1	Yes
184	1314-2	ga1	Yes
185	1529-2	ga1	Yes
186	1085-2	ga1	Yes
187	2079-1	ga1	Yes
188	1967-1	ga1	Yes
189	1973-3	ga1	Yes
190	2057-2	ga1	Yes
191	2035-1	ga1	Yes
192	2036-2	ga1	Yes
193	2025-3	ga1	Yes
194	1510-2	ga1	Yes
195	1537-2	ga1	Yes
196	1515-2	ga1	Yes
197	1134-2	ga1	Yes
198	1130-2	ga1	Yes
199	2068-2	ga1	Yes
200	2066-2	ga1	Yes
201	1582-3	ga1	No
202	1478-2	ga1	Yes
203	1574-2	ga1	Yes
204	1837-2	ga1	Yes
205	J094-2	ga1	Yes
206	J095-2	ga1	Yes
207	J093-2	ga1	Yes
208	1114-3	ga1	Yes
209	1109-3	ga1	Yes
210	1680-2	ga1	Yes
211	1675-2	ga1	Yes
212	2062-2	ga1	Yes
213	2059-2	ga1	No
214	1143-3	ga1	Yes
215	1155-2	ga1	No
216	1157-3	ga1	Yes
217	1158-2	ga1	No
218	1159-2	ga1	Yes
219	1122-2	ga1	Yes
220	1120-2	ga1	Yes
221	2091-2	ga1	Yes
222	2090-2	ga1	Yes
223	1154-2	ga1	Yes
224	1209-2	ga1	Yes
225	1769-2	ga1	Yes
226	1772-2	ga1	Yes
227	J229-2	ga1	Yes
228	1934-1	ga1	Yes
229	CP229	ga1	No
230	SB8	ga1	Yes
231	SNH21	ga1	No
232	2104-1	ga1	No
233	2105-2	ga1	Yes
234	1091-3	ga1	Yes
235	2197-3	ga1	Yes
236	2230-3	ga1	No
237	A22	ga1	Yes
238	2232-2	ga1	Yes
239	1609-3	ga1	No
240	J130-1	ga1	Yes
241	1321-2	ga1	No
242	1174-1	ga1	Yes
243	1169-2	ga1	Yes
244	1168-2	ga1	Yes
245	1911-2	ga1	Yes
246	Mo17	ga1	Yes
247	1917-2	ga1	Yes
248	1247-3	ga1	Yes
249	1248-2	ga1	No
250	1249-2	ga1	No
251	1779-3	Ga1-M	No
252	1432-2	ga1	Yes
253	1431-2	ga1	Yes
254	1269-2	ga1	Yes
255	1277-2	ga1	No
256	1474-1	ga1	Yes
257	1921-3	ga1	Yes
258	1924-2	ga1	Yes
259	1926-3	ga1	No
260	1261-1	ga1	Yes
261	1356-2	ga1	No
262	J328-2	ga1	Yes
263	J327-2	ga1	Yes
264	J323-2	ga1	Yes
265	1891-3	ga1	No
266	1893-3	ga1	Yes
267	1894-2	ga1	Yes
268	1896-2	ga1	Yes
269	1454-2	ga1	Yes
270	J336-2	ga1	Yes
271	J340-2	ga1	Yes
272	1414-1	ga1	No
273	1413-2	Ga1-M	Yes
274	2287-1	ga1	Yes
275	2269-1	ga1	No
276	J055-2	ga1	Yes
277	1654-3	ga1	Yes
278	J054-2	ga1	Yes
279	J283-2	ga1	Yes
280	2144-1	ga1	Yes
281	1903-1	ga1	Yes
282	1906-2	ga1	Yes
283	1907-1	ga1	Yes
284	1909-3	ga1	Yes
285	2221-2	ga1	Yes
286	1139-2	ga1	Yes
287	1140-2	ga1	Yes
288	1141-1	ga1	No
289	1142-1	ga1	Yes
290	1661-2	ga1	Yes
291	1652-1	ga1	Yes
292	1096-3	ga1	Yes
293	1098-2	ga1	Yes
294	1100-2	ga1	No
295	J098-2	ga1	Yes
296	2123-1	ga1	Yes
297	2150-3	ga1	Yes
298	2146-1	ga1	Yes
299	1797-2	ga1	Yes
300	1799-1	ga1	Yes
301	J106-2	ga1	Yes
302	1077-2	ga1	Yes
303	1078-2	ga1	Yes
304	1083-3	ga1	Yes
305	1084-4	ga1	Yes
306	2073-3	ga1	Yes
307	1717-2	ga1	Yes
308	1727-1	ga1	Yes
309	J018-2	ga1	Yes
310	2206-2	ga1	Yes
311	1498-2	ga1	Yes
312	1708-3	ga1	Yes
313	1710-2	ga1	Yes
314	1711-2	ga1	Yes
315	1714-2	ga1	Yes
316	1347-2	ga1	Yes
317	2138-3	ga1	Yes
318	J095-3	ga1	Yes
319	1559-3	ga1	Yes
320	J046-2	ga1	Yes
321	J045-2	ga1	Yes
322	1303-1	ga1	Yes
323	1299-1	ga1	Yes
324	1547-3	ga1	Yes
325	1787-3	ga1	Yes
326	1788-2	ga1	Yes
327	1791-3	ga1	Yes
328	J217-1	ga1	Yes
329	J102-3	ga1	Yes
330	1810-2	ga1	Yes
331	1785-2	ga1	Yes
332	1792-1	ga1	Yes
333	J305-2	ga1	Yes
334	J296-2	ga1	Yes
335	J317-2	ga1	Yes
336	J313-2	ga1	Yes
337	1509-3	ga1	Yes
338	1526-2	ga1	Yes
339	1540-2	ga1	Yes
340	1554-3	ga1	Yes
341	1555-1	ga1	Yes
342	2121-1	ga1	Yes
343	2120-1	ga1	Yes
344	2117-3	ga1	Yes
345	CIMBL10	ga1	Yes
346	CML304	Ga1-M	No
347	CML50	Ga1-M	Yes
348	CML121	Ga1-M	Yes
349	CML130	ga1	Yes
350	CIMBL148	Ga1-M	Yes
351	CIMBL24	ga1	Yes
352	CML323	ga1	Yes
353	CML134	ga1	Yes
354	CIMBL37	Ga1-M	Yes
355	CIMBL105	ga1	Yes
356	SW1611	Ga1-M	Yes
357	CIMBL14	ga1	Yes
358	CIMBL141	Ga1-M	Yes
359	CML298	ga1	Yes
360	CML118	Ga1-M	Yes
361	CIMBL90	ga1	Yes
362	CIMBL9	ga1	Yes
363	CIMBL55	ga1	Yes
364	CIMBL121	Ga1-M	Yes
365	P178	Ga1-M	Yes
366	CIMBL99	Ga1-M	No
367	CIMBL73	ga1	Yes
368	CML172	ga1	Yes
369	CIMBL95	ga1	Yes
370	Dan599	Ga1-M	Yes
371	CIMBL51	ga1	Yes
372	CIMBL42	ga1	No
373	BT1	ga1	Yes
374	CIMBL136	ga1	Yes
375	CIMBL47	ga1	Yes
376	CIMBL153	ga1	Yes
377	CIMBL118	Ga1-M	Yes
378	CIMBL45	ga1	Yes
379	CIMBL93	ga1	Yes
380	By804	ga1	Yes
381	Ji63	ga1	Yes
382	5213	ga1	Yes
383	835a	ga1	Yes
384	ZB648	Ga1-M	Yes
385	TY7	ga1	Yes
386	150	ga1	Yes
387	9642	ga1	Yes
388	Dan3130	ga1	Yes
389	Ji853	ga1	Yes
390	DE.EX	ga1	Yes
391	Zheng29	ga1	Yes
392	Z31	ga1	Yes
393	MO113	ga1	No
394	832	ga1	Yes
395	Zheng30	ga1	Yes
396	By4839	ga1	Yes
397	GEMS16	ga1	Yes
398	04K5686	ga1	Yes
399	Sy1077	ga1	Yes
400	BGY	Ga1-M	Yes
401	GEMS36	ga1	Yes
402	Yu374	ga1	Yes
403	Wu109	ga1	Yes
404	1323	ga1	Yes
405	GEMS58	ga1	Yes
406	18-599	Ga1-M	Yes
407	TY3	ga1	Yes
408	U8112	ga1	Yes
409	ES40	ga1	Yes
410	HZS	ga1	Yes
411	WH413	ga1	Yes
412	Ry729	ga1	Yes
413	HuangC	ga1	Yes
414	Yu87-1	ga1	Yes
415	4F1	ga1	Yes
416	GEMS21	ga1	Yes
417	ZaC546	ga1	Yes
418	Gy386	ga1	Yes
419	DH29	ga1	Yes
420	By4960	ga1	No
421	DH3732	ga1	Yes
422	GEMS35	ga1	Yes
423	Ye515	ga1	Yes
424	Chuan48-2	ga1	Yes
425	Tian77	ga1	Yes
426	SW92E114	ga1	Yes
427	GEMS27	ga1	Yes
428	TY4	ga1	Yes
429	Zheng58	ga1	Yes
430	Liao138	ga1	Yes
431	Ye8001	ga1	Yes
432	9782	ga1	Yes
433	Dan4245	ga1	Yes
434	1462	ga1	Yes
435	B151	ga1	Yes
436	Z2018F	ga1	Yes
437	NMJT	Ga1-M	No
438	M97	ga1	Yes
439	DS16	ga1	Yes
440	By809	ga1	Yes
441	835b	ga1	Yes
442	05W002	ga1	Yes
443	A619	ga1	No
444	By855	ga1	Yes
445	Gy462	ga1	Yes
446	HYS	ga1	Yes
447	C8605	ga1	Yes
448	Zheng22	ga1	Yes
449	07KS4	ga1	Yes
450	Gy220	ga1	Yes
451	GEMS48	ga1	Yes
452	GEMS23	ga1	Yes
453	GEMS49	ga1	Yes
454	K22	ga1	Yes
455	GEMS14	ga1	Yes
456	Ye478	ga1	Yes
457	7327	ga1	Yes
458	GEMS28	ga1	Yes
459	526018	ga1	Yes
460	GEMS42	Ga1-M	Yes
461	Si273	ga1	Yes
462	Ji846	ga1	Yes
463	Zhong69	ga1	Yes
464	JH96C	ga1	Yes
465	8902	ga1	Yes
466	51	ga1	Yes
467	J219-2	ga1	Yes
468	0230A	ga1	Yes
469	2750 (yellow)	ga1	Yes
470	Huai10 (M)	ga1	Yes
471	B8-2	ga1	Yes
472	BY-118	ga1	Yes
473	L40	ga1	Yes
474	HN847	ga1	Yes
475	AY3107（F/R)	ga1	Yes
476	BY5（257）	ga1	Yes
477	DY41（F)	ga1	Yes
478	NY524♀	ga1	Yes
479	SY21（F）	ga1	Yes
480	YY3H♂	ga1	Yes
481	YRGRR	ga1	Yes
482	L239	ga1	Yes
483	XG-1	ga1	Yes
484	378B	ga1	Yes
485	ZD12MB	ga1	Yes
486	II-4	ga1	Yes
487	DM-1	Ga1-M	Yes
488	HN153	Ga1-M	Yes
489	DO2C	ga1	Yes
490	HN147	ga1	Yes
491	B73	ga1	Yes
492	US89	Ga1-M	Yes
493	J65	ga1	Yes
494	F9721	ga1	Yes
495	J111-2	ga1	Yes
496	G164-1	Ga1-M	Yes
497	Chang7-2	ga1	Yes
498	ZHR1250	ga1	No
499	Ga3	ga1	Yes
500	HN160	ga1	Yes
501	HN167	ga1	Yes
502	W22	ga1	Yes
503	ZHR856	ga1	Yes
504	Ga2	ga1	Yes
505	6044	ga1	Yes
506	511E	ga1	Yes
507	HN152	Ga1-M	Yes
508	HN155	ga1	Yes
509	105-2	Ga1-M	Yes
510	105-1	Ga1-S	Yes
511	104-2	Ga1-M	Yes
512	104-1	Ga1-M	No
513	CP178	Ga1-M	Yes
514	US88	Ga1-M	Yes
515	US87	Ga1-M	Yes
516	US85R	ga1	Yes
517	US85W	ga1	Yes
518	JKN2000FGa1	Ga1-S	Yes
519	JKN2000MGa1	Ga1-S	Yes
520	Ga10	Ga1-S	Yes
521	401D	Ga1-S	Yes
522	ZYM	ga1	Yes
523	USP31	Ga1-S	Yes
524	USP30	Ga1-S	Yes
525	USP29	Ga1-S	Yes
526	USP28	Ga1-S	Yes
527	USP193	Ga1-S	Yes
528	110-3	Ga1-M	Yes
529	110-2	Ga1-M	Yes
530	110-1	Ga1-M	Yes
531	109-1	Ga1-M	Yes
532	108-2	Ga1-M	Yes
533	108-1	Ga1-M	Yes
534	107-2	Ga1-M	Yes
535	107-1	Ga1-M	Yes
536	106-2	Ga1-M	No
537	USP195	Ga1-S	Yes
538	USP192	Ga1-S	Yes
539	USP190	ga1	Yes
540	USP189	Ga1-S	Yes
541	USP188	Ga1-S	Yes
542	USP187	Ga1-S	Yes
543	SUP186	Ga1-S	Yes
544	SDGa25	Ga1-S	Yes
545	B6	Ga1-S	Yes
546	B4	Ga1-S	Yes
547	3516177	ga1	Yes
548	3516178	Ga1-M	Yes
549	3516179	ga1	Yes
550	3516181	ga1	Yes
551	3516182	ga1	Yes
552	L75	ga1	Yes
553	S75	ga1	Yes
554	MZL	ga1	Yes
555	218	ga1	Yes
556	J66	ga1	Yes
557	ZHR1339	ga1	Yes
558	2016CP	ga1	Yes
559	ZHR470	ga1	Yes
560	ZHR275	ga1	Yes
561	ZHR1263	ga1	Yes
562	ZHR1293	ga1	Yes
563	ZHR1407	ga1	Yes
564	DX403-2	ga1	Yes
565	H5	ga1	Yes
566	ZT1	ga1	Yes
567	ZT101	ga1	Yes
568	19F	ga1	Yes
569	TDF	ga1	Yes
570	XF987	ga1	Yes
571	WH-1	ga1	Yes
572	J64	ga1	Yes
573	SP212	ga1	Yes
574	CHN21	ga1	Yes
575	Z516	ga1	Yes
576	Z653	ga1	Yes
577	Z523	ga1	Yes
578	Z1288	ga1	Yes
579	Z1275	ga1	Yes
580	Z1243	ga1	Yes
581	Z1286	ga1	Yes
582	Z749	ga1	Yes
583	Z417	ga1	Yes
584	Z882	ga1	Yes
585	HM1MB	ga1	Yes
586	HM1FB	ga1	No
587	CHB286	ga1	No
588	XFM	ga1	Yes
589	A16	ga1	Yes
590	A32	ga1	Yes
591	R53	ga1	Yes
592	HN327-1	ga1	Yes
593	1640-2	ga1	Yes
594	F704	ga1	Yes
595	3A4	ga1	Yes
596	3A23	ga1	Yes
597	D4	ga1	Yes
598	J316-2	ga1	Yes
599	J103-2	ga1	Yes
600	3A8	ga1	Yes
601	3A15	ga1	Yes
602	KX8855F	ga1	Yes
603	3A3	ga1	Yes
604	2089-2	ga1	No
605	XM1219	ga1	Yes
606	424-4	ga1	Yes
607	277-1	ga1	Yes
608	Z208M	ga1	Yes
609	3A30	ga1	Yes
610	H680	ga1	Yes
611	3A22	ga1	Yes
612	3A25	ga1	Yes
613	A75-3H	ga1	Yes
614	HN7905	ga1	Yes
615	HN41	ga1	Yes
616	B105	ga1	Yes
617	L408	ga1	Yes
618	M688	ga1	Yes
619	D7	ga1	Yes
620	XF-1	ga1	Yes
621	D25	ga1	Yes
622	SUN-6	ga1	Yes
623	DX165	ga1	Yes
624	D3	ga1	Yes
625	3D28	ga1	Yes
626	L36-1	ga1	Yes
627	3D35	ga1	Yes
628	XY820M	ga1	Yes
629	PS4F	ga1	Yes
630	3A13	ga1	Yes
631	WC159	ga1	Yes
632	219JXM	ga1	Yes
633	F820	ga1	Yes
634	4144G	ga1	Yes
635	HN607	ga1	Yes
636	R421	ga1	Yes
637	ZHR847	ga1	Yes
638	Dan598	ga1	Yes
639	023F	ga1	Yes
640	F338	ga1	Yes
641	HN353	ga1	Yes
642	HN372	ga1	Yes
643	HN185	ga1	Yes
644	HN897	ga1	Yes
645	DX425	ga1	Yes
646	HN5960-1	ga1	Yes
647	V116	ga1	Yes
648	J109-1	ga1	Yes
649	V227	ga1	Yes
650	3A32	ga1	Yes
651	TN9M	ga1	Yes
652	KF21	ga1	Yes
653	JF698F	ga1	Yes
654	6JMTX	ga1	Yes
655	9816M-1	ga1	Yes
656	3A24	ga1	Yes
657	SUN-8	ga1	Yes
658	H3	ga1	Yes
659	B5	ga1	Yes
660	M256	ga1	Yes
661	C5M	ga1	Yes
662	HZ508	ga1	No
663	X768-1-1-2	ga1	Yes
664	HN912	ga1	Yes
665	3D31	ga1	Yes
666	3A28	ga1	Yes
667	DX320	ga1	Yes
668	K60	ga1	Yes
669	D5	ga1	Yes
670	422-57-1	ga1	Yes
671	HN363	ga1	Yes
672	HN747-1	ga1	Yes
673	USC	ga1	Yes
674	F519	ga1	Yes
675	MZX	ga1	Yes
676	Z208F	ga1	Yes
677	047M	ga1	Yes
678	8162	ga1	Yes
679	PKXF	ga1	Yes
680	F751	ga1	Yes
681	8166B-1/-2	ga1	Yes
682	S288M	ga1	Yes
683	SUN-1	ga1	Yes
684	HN242	ga1	Yes
685	3A7	ga1	Yes
686	K35	ga1	Yes
687	L63	ga1	Yes
688	517M	ga1	Yes
689	HN851	ga1	Yes
690	F256	ga1	Yes
691	HN324	ga1	No
692	L68	ga1	Yes
693	HN16131	ga1	Yes
694	A5	ga1	Yes
695	T80	ga1	No
696	B18	ga1	Yes
697	M45	ga1	Yes
698	M33	ga1	Yes
699	M99	ga1	Yes
700	CB8	ga1	Yes
701	A87	ga1	Yes
702	A3	ga1	Yes
703	KMHM	ga1	Yes
704	XY808M	ga1	Yes
705	K43	ga1	Yes
706	3A9	ga1	Yes
707	P1W2	ga1	Yes
708	KX8855M	ga1	Yes
709	A17	ga1	Yes
710	696F	ga1	Yes
711	TY6	ga1	Yes
712	LP12	ga1	Yes
713	HN310	ga1	Yes
714	LSD2F	ga1	Yes
715	3D36	ga1	Yes
716	HN16F	ga1	Yes
717	6001M	ga1	Yes
718	HN758	ga1	No
719	W03	ga1	Yes
720	W55-1	ga1	No
721	3A5	ga1	Yes
722	3A19-1	ga1	Yes
723	HN247	ga1	Yes
724	T707	ga1	Yes
725	5117	ga1	Yes
726	6117	ga1	Yes
727	9587	ga1	Yes
728	129	ga1	Yes
729	1683	ga1	No
730	6183	ga1	Yes
731	2707	ga1	Yes
732	5113	ga1	Yes
733	6707	ga1	Yes
734	203FB	ga1	Yes
735	203MB	ga1	Yes
736	M987	ga1	Yes
737	D3B	ga1	No
738	3600	ga1	No
739	224F-B	ga1	No
740	224M-B	ga1	Yes
741	202F	ga1	Yes
742	202M	ga1	Yes
743	C35B	ga1	Yes
744	209F	ga1	No
745	209M	ga1	Yes
746	XFWZ	ga1	Yes
747	204F	ga1	Yes
748	204M	ga1	Yes
749	1219F	ga1	No
750	LP51	ga1	No
751	887	ga1	Yes
752	205M	ga1	Yes
753	D1MM	ga1	Yes
754	1338-2	ga1	Yes
755	A2	ga1	No
756	A4	ga1	No
757	CP757	Ga1-M	No
758	A6	ga1	Yes
759	A10	ga1	Yes
760	A19	ga1	Yes
761	A25	ga1	No
762	A26	ga1	No
763	CP763	Ga1-M	No
764	HN111M	ga1	Yes
765	HN614	ga1	Yes
766	HN732	ga1	Yes
767	HN159M	ga1	Yes
768	CAM	ga1	No
769	16HD024	ga1	Yes
770	8166R-1-3	ga1	Yes
771	HN33WX	ga1	Yes
772	2M(Z)	ga1	Yes
773	L61	ga1	Yes
774	DX91	ga1	Yes
775	XFW	ga1	Yes
776	F99	ga1	Yes
777	3D19	ga1	Yes
778	HN615	ga1	Yes
779	Z987M	ga1	Yes
780	16HA465	ga1	Yes
781	L517F	ga1	Yes
782	DH701♀	ga1	Yes
783	F35	ga1	Yes
784	16HA779	Ga1-M	Yes
785	L8	ga1	Yes
786	MSDF	ga1	Yes
787	W604M	ga1	Yes
788	XDFB	ga1	Yes
789	B8-1	ga1	Yes
790	15SV-17-23	ga1	Yes
791	J027	ga1	Yes
792	HN245	ga1	Yes
793	K10	ga1	Yes
794	HM368F	ga1	Yes
795	8165M	ga1	Yes
796	LS6254A	ga1	Yes
797	99M-3	ga1	Yes
798	L77	ga1	Yes
799	2123	ga1	Yes
800	B39R	ga1	Yes
801	F0638	ga1	Yes
802	XDXPZM	ga1	Yes
803	ZZ203M	ga1	Yes
804	411H	ga1	Yes
805	16HA616	ga1	Yes
806	CJ75	ga1	Yes
807	XDXPZF	ga1	Yes
808	HN7905-1	ga1	Yes
809	9355	ga1	Yes
810	HN326	ga1	Yes
811	8507	ga1	Yes
812	3162	ga1	Yes
813	6157	Ga1-M	Yes
814	SUN-14	ga1	Yes
815	DX61	ga1	Yes
816	6128	ga1	Yes
817	DX2	ga1	Yes
818	HN325	ga1	Yes
819	DF30M	ga1	Yes
820	6081	ga1	Yes
821	20-6X	ga1	Yes
822	HN172	ga1	Yes
823	15SV-14-39	ga1	Yes
824	L23	ga1	Yes
825	HN822	ga1	Yes
826	057F	ga1	Yes
827	DX267-1	ga1	Yes
828	HN018	ga1	Yes
829	S-10	ga1	Yes
830	K18	ga1	Yes
831	TSM	ga1	Yes
832	ZK6	ga1	Yes
833	HN13	ga1	Yes
834	A5R-21-23	ga1	Yes
835	HN213	ga1	Yes
836	HN283	ga1	Yes
837	HN290	ga1	Yes
838	791	ga1	Yes
839	15SV-17-45	ga1	No
840	II-15	ga1	Yes
841	408F	ga1	Yes
842	16HA474	ga1	Yes
843	XFWZ3	ga1	Yes
844	L10	ga1	Yes
845	M3564F	ga1	Yes
846	A5R-3-4	ga1	Yes
847	KWX-1	ga1	Yes
848	99M-1	ga1	Yes
849	808M	ga1	Yes
850	DX660	ga1	Yes
851	V76-1-2	ga1	Yes
852	STINF	ga1	Yes
853	JDH618M	ga1	Yes
854	HN246	ga1	Yes
855	HN603	ga1	Yes
856	KWX-2F	ga1	Yes
857	16HA003	ga1	Yes
858	HN165	ga1	Yes
859	DX276	ga1	Yes
860	XianF	ga1	Yes
861	KWX-1M	ga1	Yes
862	808	ga1	Yes
863	V228-53-1	ga1	Yes
864	052B	ga1	Yes
865	W808	ga1	Yes
866	L5(XF)	ga1	Yes
867	16HD078	ga1	Yes
868	8F	ga1	Yes
869	L12	ga1	Yes
870	KWX-2M	ga1	Yes
871	F229	ga1	Yes
872	K11	ga1	Yes
873	1599	ga1	Yes
874	P05F	ga1	Yes
875	P16	ga1	Yes
876	L36-2	ga1	Yes
877	3A26	ga1	Yes
878	L13	ga1	Yes
879	L73	ga1	Yes
880	L17	ga1	Yes
881	15sv-7-49	ga1	Yes
882	15sv-14-38	ga1	Yes
883	HN34	ga1	Yes
884	KWS-H3	ga1	Yes
885	HN50	ga1	Yes
886	16HA553	Ga1-M	Yes
887	X503	ga1	Yes
888	X9355	ga1	Yes
889	XT8	ga1	Yes
890	X444	ga1	Yes
891	X433	Ga1-M	Yes
892	X2121	ga1	Yes
893	D180-2	ga1	Yes
894	X389	ga1	Yes
895	X453	ga1	Yes
896	Chang85	ga1	Yes
897	X2123	ga1	Yes
898	C8900	ga1	Yes
899	X136-1(362)	ga1	Yes
900	X282-1	ga1	Yes
901	X9330-1	ga1	Yes
902	D273	ga1	Yes
903	X9051	ga1	Yes
904	383(HZ)	ga1	Yes
905	XF208FB	ga1	Yes
906	HN29	ga1	Yes
907	159MB	ga1	Yes
908	206FB	ga1	Yes
909	H6	ga1	Yes
910	HN65	ga1	Yes
911	CSJ	Ga1-M	Yes
912	US86	Ga1-S	No
913	604MB	ga1	Yes
914	OAG2	ga1	Yes
915	L76	ga1	Yes
916	502FB	ga1	Yes
917	LSFB	ga1	Yes
918	J2	ga1	Yes
919	209MB	ga1	Yes
920	C-1	ga1	Yes
921	ZHR310	ga1	Yes
922	206MB	ga1	Yes
923	LP13	ga1	Yes
924	CL200	ga1	Yes
925	HN307	ga1	Yes
926	ZHR926	ga1	Yes
927	ZHR63	ga1	Yes
928	HN218	ga1	Yes
929	9384F	ga1	Yes
930	W3	ga1	Yes
931	R76	ga1	Yes
932	STNE	ga1	Yes
933	209FB	ga1	Yes
934	MS1	ga1	Yes
935	LPFB	ga1	Yes
936	1502-2	ga1	Yes
937	HN244	ga1	Yes
938	SJCTL	ga1	Yes
939	AXF	ga1	Yes
940	II-42	ga1	Yes
941	17943	ga1	Yes
942	17947	ga1	Yes
943	HN176	ga1	Yes
944	HN617	ga1	Yes
945	368FB	ga1	Yes
946	HN390	ga1	No
